# Supplementary material for: Systematic Identification of Cell-Cell Communication Networks in the Developing Brain
Source: iScience. 2019 Oct 17;21:273–87. doi: 10.1016/j.isci.2019.10.026 (PMC6838536; doi:10.1016/j.isci.2019.10.026)
Supplement: Table S11. Complete List of Mapped Cell-Type Specific Interactions amongst the EMBRACE-Enriched Populations, Related to Figure 3 — A value of 0 designates the absence of an interaction, whereas 1 designates the presence of an interaction. A searchable database containing the strength of predicted interactions can be viewed at https://mpi-ie.shinyapps.io/braininteractomeexplorer/. [file mmc2.xlsx]

## Sheet: expressed_pairs
ligand_symbol	receptor_symbol	N_ligand	P_ligand	M_ligand	EC_ligand	N_receptor	P_receptor	M_receptor	EC_receptor
A2m	Lrp1	1	0	0	0	1	0	1	0
Ace	Bdkrb2	1	0	0	1	0	0	0	1
Adam10	Axl	0	0	0	1	0	1	0	0
Adam10	Epha3	0	0	0	1	1	0	0	0
Adam12	Itga9	0	1	0	0	0	0	1	0
Adam12	Itgb1	0	1	0	0	0	1	0	1
Adam12	Sdc4	0	1	0	0	0	0	1	0
Adam15	Itga5	0	0	1	1	0	0	1	1
Adam15	Itga9	0	0	1	1	0	0	1	0
Adam15	Itgav	0	0	1	1	0	1	0	0
Adam15	Itgb1	0	0	1	1	0	1	0	1
Adam15	Itgb3	0	0	1	1	0	0	1	0
Adam17	Erbb4	0	0	1	0	1	0	0	0
Adam17	Itga5	0	0	1	0	0	0	1	1
Adam17	Itgb1	0	0	1	0	0	1	0	1
Adam17	Notch1	0	0	1	0	1	0	0	0
Adam23	Itga5	1	0	0	0	0	0	1	1
Adam23	Itgb3	1	0	0	0	0	0	1	0
Adam9	Itga3	0	0	1	0	1	0	0	1
Adam9	Itga6	0	0	1	0	0	0	1	0
Adam9	Itgav	0	0	1	0	0	1	0	0
Adam9	Itgb1	0	0	1	0	0	1	0	1
Adam9	Itgb5	0	0	1	0	0	0	1	0
Adcyap1	Adcyap1r1	1	0	0	0	1	0	0	0
Adcyap1	Sctr	1	0	0	0	0	1	0	0
Adcyap1	Vipr1	1	0	0	0	1	0	1	0
Adcyap1	Vipr2	1	0	0	0	1	0	0	0
Adipoq	Adipor1	0	0	0	1	0	0	1	1
Adipoq	Adipor2	0	0	0	1	1	0	0	0
Adm	Calcr	0	0	0	1	1	0	0	0
Adm	Calcrl	0	0	0	1	0	1	0	1
Adm	Gpr182	0	0	0	1	0	1	0	1
Adm	Ramp2	0	0	0	1	0	0	0	1
Agrn	Atp1a3	1	0	0	0	1	0	0	0
Agrn	Lrp4	1	0	0	0	0	0	0	1
Agrp	Mc4r	0	0	0	0	1	0	0	0
Agrp	Mc5r	0	0	0	0	0	0	1	1
Agrp	Sdc3	0	0	0	0	1	0	0	0
Agt	Lrp2	0	0	0	1	1	0	0	0
Agt	Mas1	0	0	0	1	0	1	0	0
Alb	Lrp2	0	0	1	0	1	0	0	0
Amh	Acvr1	1	0	1	0	1	0	0	0
Amh	Amhr2	1	0	1	0	0	0	1	0
Amh	Egfr	1	0	1	0	0	1	0	0
Angpt1	Itga5	0	1	0	0	0	0	1	1
Angpt1	Itgb1	0	1	0	0	0	1	0	1
Angpt1	Tek	0	1	0	0	0	0	0	1
Angpt1	Tie1	0	1	0	0	0	0	0	1
Angpt2	Tek	0	0	0	1	0	0	0	1
Angpt2	Tie1	0	0	0	1	0	0	0	1
Angpt4	Tek	0	0	1	0	0	0	0	1
Angpt4	Tie1	0	0	1	0	0	0	0	1
Angptl1	Tek	0	0	0	1	0	0	0	1
Angptl2	Tie1	0	1	0	0	0	0	0	1
Angptl3	Itga5	0	1	0	0	0	0	1	1
Angptl3	Itgav	0	1	0	0	0	1	0	0
Angptl3	Itgb3	0	1	0	0	0	0	1	0
Angptl4	Tie1	0	1	0	0	0	0	0	1
Anxa1	Dysf	0	0	1	0	0	0	0	1
Anxa1	Egfr	0	0	1	0	0	1	0	0
Anxa1	Fpr1	0	0	1	0	0	0	1	0
Apln	Aplnr	0	0	0	1	0	0	0	1
Apob	Calcr	0	0	0	0	1	0	0	0
Apob	Itgam	0	0	0	0	0	0	1	0
Apob	Itgb2	0	0	0	0	0	0	1	0
Apob	Ldlr	0	0	0	0	1	0	0	0
Apob	Lrp2	0	0	0	0	1	0	0	0
Apob	Lrp6	0	0	0	0	1	0	0	0
Apob	Lrp8	0	0	0	0	0	0	0	1
Apob	Lsr	0	0	0	0	0	0	0	1
Apob	Olr1	0	0	0	0	0	1	0	0
Apod	Lepr	0	0	0	1	0	0	0	1
Apoe	Chrna4	0	0	1	0	1	0	0	0
Apoe	Ldlr	0	0	1	0	1	0	0	0
Apoe	Lrp1	0	0	1	0	1	0	1	0
Apoe	Lrp2	0	0	1	0	1	0	0	0
Apoe	Lrp5	0	0	1	0	1	0	0	1
Apoe	Lrp8	0	0	1	0	0	0	0	1
Apoe	Scarb1	0	0	1	0	0	0	0	1
Apoe	Sorl1	0	0	1	0	1	0	0	0
Apoe	Vldlr	0	0	1	0	1	0	0	0
App	Cav1	1	0	0	1	0	0	0	1
App	Cd74	1	0	0	1	0	0	1	0
App	Gpc1	1	0	0	1	1	0	0	0
App	Lrp1	1	0	0	1	1	0	1	0
App	Ncstn	1	0	0	1	0	0	1	0
App	Ngfr	1	0	0	1	0	1	0	0
App	Slc45a3	1	0	0	1	1	0	0	0
App	Tnfrsf21	1	0	0	1	0	1	0	0
Areg	Egfr	0	0	1	0	0	1	0	0
Areg	Erbb3	0	0	1	0	0	0	0	1
Arf1	Chrm3	0	0	1	1	1	0	0	0
Arf1	Insr	0	0	1	1	1	0	0	1
Arf1	Pld2	0	0	1	1	0	0	1	0
Artn	Gfra1	0	0	0	0	1	0	0	0
Artn	Ret	0	0	0	0	0	0	0	1
a	Atrn	0	0	0	1	1	0	0	0
a	F11r	0	0	0	1	0	0	1	1
a	Mc4r	0	0	0	1	1	0	0	0
a	Mc5r	0	0	0	1	0	0	1	1
Avp	Avpr1a	0	0	0	1	1	0	0	0
Avp	Avpr2	0	0	0	1	0	0	1	0
Avp	Oxtr	0	0	0	1	1	0	0	0
B2m	Cd247	0	0	1	0	0	0	0	1
B2m	Cd3g	0	0	1	0	0	0	1	0
B2m	Hfe	0	0	1	0	0	0	1	0
B2m	Klrd1	0	0	1	0	0	0	0	0
B2m	Tfrc	0	0	1	0	0	0	0	1
Bcan	Egfr	1	0	0	0	0	1	0	0
Bcan	Nrcam	1	0	0	0	1	0	0	0
Bdnf	Ddr1	1	1	0	0	1	0	0	0
Bdnf	Drd4	1	1	0	0	1	0	0	0
Bdnf	Ngfr	1	1	0	0	0	1	0	0
Bdnf	Ntrk2	1	1	0	0	1	0	0	0
Bdnf	Sort1	1	1	0	0	1	0	0	0
Bgn	Ly96	0	1	0	0	0	0	0	1
Bgn	Tlr1	0	1	0	0	0	0	1	0
Bgn	Tlr2	0	1	0	0	0	0	1	0
Bgn	Tlr4	0	1	0	0	0	0	1	0
Bmp10	Acvr1	0	0	1	0	1	0	0	0
Bmp10	Acvr2a	0	0	1	0	1	0	0	0
Bmp10	Acvr2b	0	0	1	0	1	0	0	0
Bmp10	Acvrl1	0	0	1	0	0	0	0	1
Bmp10	Bmpr1a	0	0	1	0	1	0	0	0
Bmp10	Bmpr1b	0	0	1	0	1	0	0	0
Bmp10	Bmpr2	0	0	1	0	0	0	0	1
Bmp10	Eng	0	0	1	0	0	0	0	1
Bmp2	Acvr1	0	1	1	0	1	0	0	0
Bmp2	Acvr2a	0	1	1	0	1	0	0	0
Bmp2	Acvr2b	0	1	1	0	1	0	0	0
Bmp2	Bmpr1a	0	1	1	0	1	0	0	0
Bmp2	Bmpr1b	0	1	1	0	1	0	0	0
Bmp2	Bmpr2	0	1	1	0	0	0	0	1
Bmp2	Eng	0	1	1	0	0	0	0	1
Bmp2	Hfe2	0	1	1	0	0	0	0	0
Bmp3	Acvr1	1	0	0	0	1	0	0	0
Bmp3	Acvr2a	1	0	0	0	1	0	0	0
Bmp3	Acvr2b	1	0	0	0	1	0	0	0
Bmp3	Bmpr1a	1	0	0	0	1	0	0	0
Bmp3	Bmpr1b	1	0	0	0	1	0	0	0
Bmp3	Bmpr2	1	0	0	0	0	0	0	1
Bmp4	Acvr1	0	1	0	0	1	0	0	0
Bmp4	Acvr2a	0	1	0	0	1	0	0	0
Bmp4	Acvr2b	0	1	0	0	1	0	0	0
Bmp4	Bmpr1a	0	1	0	0	1	0	0	0
Bmp4	Bmpr1b	0	1	0	0	1	0	0	0
Bmp4	Bmpr2	0	1	0	0	0	0	0	1
Bmp4	Hfe2	0	1	0	0	0	0	0	0
Bmp5	Acvr1	0	1	0	0	1	0	0	0
Bmp5	Acvr2a	0	1	0	0	1	0	0	0
Bmp5	Acvr2b	0	1	0	0	1	0	0	0
Bmp5	Bmpr1a	0	1	0	0	1	0	0	0
Bmp5	Bmpr1b	0	1	0	0	1	0	0	0
Bmp5	Bmpr2	0	1	0	0	0	0	0	1
Bmp5	Hfe2	0	1	0	0	0	0	0	0
Bmp6	Acvr1	0	0	0	1	1	0	0	0
Bmp6	Acvr2a	0	0	0	1	1	0	0	0
Bmp6	Acvr2b	0	0	0	1	1	0	0	0
Bmp6	Bmpr1a	0	0	0	1	1	0	0	0
Bmp6	Bmpr1b	0	0	0	1	1	0	0	0
Bmp6	Bmpr2	0	0	0	1	0	0	0	1
Bmp7	Acvr1	1	0	0	0	1	0	0	0
Bmp7	Acvr2a	1	0	0	0	1	0	0	0
Bmp7	Acvr2b	1	0	0	0	1	0	0	0
Bmp7	Bmpr1a	1	0	0	0	1	0	0	0
Bmp7	Bmpr1b	1	0	0	0	1	0	0	0
Bmp7	Bmpr2	1	0	0	0	0	0	0	1
Bmp7	Eng	1	0	0	0	0	0	0	1
Bst1	Cav1	0	0	1	0	0	0	0	1
Btla	Cd247	0	0	1	0	0	0	0	1
Btla	Cd79a	0	0	1	0	1	0	1	0
Btla	Tnfrsf14	0	0	1	0	0	0	1	0
BC055324	Plscr4	0	1	0	0	0	1	0	0
1700013F07Rik	Plscr4	0	0	0	1	0	1	0	0
C1qa	Cd93	0	0	1	0	0	0	0	1
C1qa	Cr1l	0	0	1	0	0	0	0	1
C1qa	Cspg4	0	0	1	0	0	1	0	0
C1qb	Lrp1	0	0	1	0	1	0	1	0
C1qtnf1	Avpr2	0	1	0	0	0	0	1	0
C3	C3ar1	0	0	1	0	0	0	1	0
C3	C5ar2	0	0	1	0	0	0	1	0
C3	Cd46	0	0	1	0	1	1	0	0
C3	Cd81	0	0	1	0	0	1	0	0
C3	Cr1l	0	0	1	0	0	0	0	1
C3	Itgam	0	0	1	0	0	0	1	0
C3	Itgb2	0	0	1	0	0	0	1	0
C3	Lrp1	0	0	1	0	1	0	1	0
C4bp	Bmpr2	0	0	0	0	0	0	0	1
C4bp	Cd40	0	0	0	0	0	0	0	1
C4bp	Lrp1	0	0	0	0	1	0	1	0
Hc	C5ar1	0	0	0	0	0	0	1	0
Hc	C5ar2	0	0	0	0	0	0	1	0
Calca	Calcr	1	0	0	0	1	0	0	0
Calca	Calcrl	1	0	0	0	0	1	0	1
Calca	Ramp1	1	0	0	0	0	0	1	0
Calca	Ramp2	1	0	0	0	0	0	0	1
Calr	Itga2b	0	0	1	0	0	0	0	1
Calr	Itga3	0	0	1	0	1	0	0	1
Calr	Itgav	0	0	1	0	0	1	0	0
Calr	Lrp1	0	0	1	0	1	0	1	0
Calr	Scarf1	0	0	1	0	0	0	0	1
Calr	Tshr	0	0	1	0	1	0	0	0
Camp	Egfr	0	0	1	0	0	1	0	0
Camp	Igf1r	0	0	1	0	1	0	0	1
Camp	P2rx7	0	0	1	0	0	0	1	0
Cck	Cckar	1	0	0	0	1	0	0	0
Cck	Cckbr	1	0	0	0	0	0	0	1
Ccl11	Ackr2	0	1	0	0	0	0	0	1
Ccl11	Ackr4	0	1	0	0	0	0	0	1
Ccl11	Cxcr3	0	1	0	0	0	0	1	0
Ccl17	Ccr4	0	0	0	0	0	0	0	1
Ccl17	Ccr8	0	0	0	0	0	0	0	0
Ccl2	Ackr2	0	0	1	0	0	0	0	1
Ccl2	Ackr4	0	0	1	0	0	0	0	1
Ccl2	Ccr10	0	0	1	0	0	1	0	1
Ccl2	Ccr4	0	0	1	0	0	0	0	1
Ccl22	Ccr4	0	0	1	0	0	0	0	1
Ccl25	Ackr2	0	0	1	0	0	0	0	1
Ccl25	Ackr4	0	0	1	0	0	0	0	1
Ccl25	Ccr10	0	0	1	0	0	1	0	1
Ccl25	Ccr9	0	0	1	0	0	1	0	0
Ccl28	Ackr2	1	0	0	0	0	0	0	1
Ccl28	Ccr10	1	0	0	0	0	1	0	1
Ccl4	Ackr2	0	0	1	0	0	0	0	1
Ccl4	Ccr8	0	0	1	0	0	0	0	0
Ccl5	Ackr2	0	0	0	1	0	0	0	1
Ccl5	Ackr4	0	0	0	1	0	0	0	1
Ccl5	Ccr4	0	0	0	1	0	0	0	1
Ccl5	Cxcr3	0	0	0	1	0	0	1	0
Ccl5	Gpr75	0	0	0	1	1	0	0	0
Ccl5	Sdc1	0	0	0	1	1	0	0	0
Ccl5	Sdc4	0	0	0	1	0	0	1	0
Ccl7	Ackr2	0	0	1	0	0	0	0	1
Ccl7	Ackr4	0	0	1	0	0	0	0	1
Ccl7	Ccr10	0	0	1	0	0	1	0	1
Ccl7	Cxcr3	0	0	1	0	0	0	1	0
Cd14	Itga4	0	0	1	0	0	1	0	0
Cd14	Itgb1	0	0	1	0	0	1	0	1
Cd34	Sell	0	0	0	1	0	0	1	0
Cd5l	Cd5	0	0	1	0	0	0	1	1
Cdh1	Cdh2	0	1	0	0	1	0	0	1
Cdh1	Egfr	0	1	0	0	0	1	0	0
Cdh1	Erbb3	0	1	0	0	0	0	0	1
Cdh1	Igf1r	0	1	0	0	1	0	0	1
Cdh1	Itgae	0	1	0	0	0	0	1	1
Cdh1	Itgb7	0	1	0	0	0	0	1	0
Cdh1	Klrg1	0	1	0	0	0	0	0	0
Cdh1	Lrp5	0	1	0	0	1	0	0	1
Cdh1	Ptprf	0	1	0	0	1	0	0	0
Cdh1	Ptprm	0	1	0	0	0	0	0	1
Cel	Cxcr4	0	0	0	1	1	0	0	0
Cgn	F11r	1	0	0	0	0	0	1	1
Cgn	Ocln	1	0	0	0	0	0	0	1
Cgn	Tgfbr1	1	0	0	0	0	0	1	0
Cgn	Tgfbr2	1	0	0	0	0	0	1	1
Chad	Itga2	0	0	1	0	0	0	0	1
Chad	Itgb1	0	0	1	0	0	1	0	1
Clcf1	Cntfr	0	0	1	0	1	0	0	0
Clcf1	Crlf1	0	0	1	0	0	0	0	1
Clcf1	Il6st	0	0	1	0	0	0	1	0
Clcf1	Lifr	0	0	1	0	0	1	0	0
Clec11a	Kit	0	1	0	0	0	1	0	0
Cntf	Cntfr	1	1	0	0	1	0	0	0
Cntf	Il6ra	1	1	0	0	0	0	1	0
Cntf	Il6st	1	1	0	0	0	0	1	0
Cntf	Lifr	1	1	0	0	0	1	0	0
Cntn2	Cntn1	1	0	0	0	1	0	0	0
Cntn2	Cntnap2	1	0	0	0	1	0	0	0
Cntn2	Nrcam	1	0	0	0	1	0	0	0
Cntn2	Nrp1	1	0	0	0	0	1	0	0
Cntn4	Ptprg	1	0	0	0	0	0	0	1
Col11a1	Ddr1	1	0	0	0	1	0	0	0
Col11a1	Itga2	1	0	0	0	0	0	0	1
Col11a1	Itgb1	1	0	0	0	0	1	0	1
Col14a1	Cd44	0	1	0	0	0	0	1	0
Col18a1	Gpc1	0	0	0	1	1	0	0	0
Col18a1	Gpc4	0	0	0	1	1	0	0	0
Col18a1	Itga5	0	0	0	1	0	0	1	1
Col18a1	Itgb1	0	0	0	1	0	1	0	1
Col18a1	Kdr	0	0	0	1	0	0	0	1
Col1a1	Cd36	0	1	0	0	0	0	1	0
Col1a1	Cd44	0	1	0	0	0	0	1	0
Col1a1	Cd93	0	1	0	0	0	0	0	1
Col1a1	Ddr1	0	1	0	0	1	0	0	0
Col1a1	Ddr2	0	1	0	0	0	1	0	0
Col1a1	Flt4	0	1	0	0	0	0	0	1
Col1a1	Itga1	0	1	0	0	0	1	0	0
Col1a1	Itga11	0	1	0	0	0	1	0	0
Col1a1	Itga2	0	1	0	0	0	0	0	1
Col1a1	Itga5	0	1	0	0	0	0	1	1
Col1a1	Itgav	0	1	0	0	0	1	0	0
Col1a1	Itgb1	0	1	0	0	0	1	0	1
Col1a1	Tmprss6	0	1	0	0	0	0	0	1
Col1a2	Cd36	0	1	0	0	0	0	1	0
Col1a2	Cd44	0	1	0	0	0	0	1	0
Col1a2	Cd93	0	1	0	0	0	0	0	1
Col1a2	Flt4	0	1	0	0	0	0	0	1
Col1a2	Itga1	0	1	0	0	0	1	0	0
Col1a2	Itga11	0	1	0	0	0	1	0	0
Col1a2	Itga2	0	1	0	0	0	0	0	1
Col1a2	Itga2b	0	1	0	0	0	0	0	1
Col1a2	Itgav	0	1	0	0	0	1	0	0
Col1a2	Itgb1	0	1	0	0	0	1	0	1
Col1a2	Itgb3	0	1	0	0	0	0	1	0
Col2a1	Ddr1	1	0	0	0	1	0	0	0
Col2a1	Itga1	1	0	0	0	0	1	0	0
Col2a1	Itga10	1	0	0	0	1	0	0	0
Col2a1	Itga2	1	0	0	0	0	0	0	1
Col2a1	Itga2b	1	0	0	0	0	0	0	1
Col2a1	Itgb1	1	0	0	0	0	1	0	1
Col2a1	Mag	1	0	0	0	0	0	1	0
Col3a1	Ddr1	0	1	0	0	1	0	0	0
Col3a1	Ddr2	0	1	0	0	0	1	0	0
Col3a1	Itga2	0	1	0	0	0	0	0	1
Col3a1	Itgb1	0	1	0	0	0	1	0	1
Col3a1	Mag	0	1	0	0	0	0	1	0
Col4a1	Cd47	0	0	0	1	0	0	1	0
Col4a1	Cd93	0	0	0	1	0	0	0	1
Col4a1	Itga1	0	0	0	1	0	1	0	0
Col4a1	Itga2	0	0	0	1	0	0	0	1
Col4a1	Itgav	0	0	0	1	0	1	0	0
Col4a1	Itgb1	0	0	0	1	0	1	0	1
Col4a1	Itgb8	0	0	0	1	1	0	0	0
Col4a2	Cd93	0	0	0	1	0	0	0	1
Col4a3	Cd47	0	0	0	1	0	0	1	0
Col4a3	Cd93	0	0	0	1	0	0	0	1
Col4a3	Itga1	0	0	0	1	0	1	0	0
Col4a3	Itga2	0	0	0	1	0	0	0	1
Col4a3	Itgav	0	0	0	1	0	1	0	0
Col4a3	Itgb1	0	0	0	1	0	1	0	1
Col4a4	Cd47	1	0	0	0	0	0	1	0
Col4a4	Cd93	1	0	0	0	0	0	0	1
Col4a4	Itga1	1	0	0	0	0	1	0	0
Col4a4	Itga2	1	0	0	0	0	0	0	1
Col4a4	Itgav	1	0	0	0	0	1	0	0
Col4a4	Itgb1	1	0	0	0	0	1	0	1
Col4a5	Cd47	1	0	0	0	0	0	1	0
Col4a5	Cd93	1	0	0	0	0	0	0	1
Col4a5	Itga1	1	0	0	0	0	1	0	0
Col4a5	Itga2	1	0	0	0	0	0	0	1
Col4a5	Itgav	1	0	0	0	0	1	0	0
Col4a5	Itgb1	1	0	0	0	0	1	0	1
Col4a6	Cd47	1	0	0	0	0	0	1	0
Col4a6	Cd93	1	0	0	0	0	0	0	1
Col4a6	Itga1	1	0	0	0	0	1	0	0
Col4a6	Itga2	1	0	0	0	0	0	0	1
Col4a6	Itgav	1	0	0	0	0	1	0	0
Col4a6	Itgb1	1	0	0	0	0	1	0	1
Col5a1	Itga1	0	1	0	0	0	1	0	0
Col5a1	Itgb1	0	1	0	0	0	1	0	1
Col5a1	Sdc3	0	1	0	0	1	0	0	0
Col5a2	Ddr1	0	1	0	0	1	0	0	0
Col5a2	Itga1	0	1	0	0	0	1	0	0
Col5a2	Itgb1	0	1	0	0	0	1	0	1
Col5a3	Sdc3	0	1	0	0	1	0	0	0
Col6a1	Itga1	0	1	0	0	0	1	0	0
Col6a1	Itga2	0	1	0	0	0	0	0	1
Col6a1	Itga6	0	1	0	0	0	0	1	0
Col6a1	Itgb1	0	1	0	0	0	1	0	1
Col6a2	Itga1	0	1	0	0	0	1	0	0
Col6a2	Itga2	0	1	0	0	0	0	0	1
Col6a2	Itgb1	0	1	0	0	0	1	0	1
Col6a3	Itga1	0	1	0	0	0	1	0	0
Col6a3	Itga2	0	1	0	0	0	0	0	1
Col6a3	Itgb1	0	1	0	0	0	1	0	1
Col7a1	Itga2	0	1	0	0	0	0	0	1
Col7a1	Itgb1	0	1	0	0	0	1	0	1
Col8a1	Itga1	0	1	0	0	0	1	0	0
Col8a1	Itga2	0	1	0	0	0	0	0	1
Col9a1	Mag	1	0	0	0	0	0	1	0
Col9a2	Mag	1	0	0	0	0	0	1	0
Col9a3	Mag	1	0	0	0	0	0	1	0
Cort	Ghsr	1	0	0	0	0	0	0	1
Cort	Sstr1	1	0	0	0	1	0	0	0
Cort	Sstr2	1	0	0	0	1	0	0	0
Cort	Sstr3	1	0	0	0	1	0	0	0
Cort	Sstr4	1	0	0	0	0	0	0	0
Cp	Slc40a1	0	1	0	1	0	0	0	1
Crh	Crhr1	0	0	0	0	1	0	0	0
Crh	Crhr2	0	0	0	0	0	0	0	1
Csf1	Csf1r	0	0	1	0	0	0	1	0
Csf3	Csf1r	0	0	0	1	0	0	1	0
Csf3	Csf3r	0	0	0	1	0	0	1	0
Ctf1	Il6st	0	1	0	0	0	0	1	0
Ctf1	Lifr	0	1	0	0	0	1	0	0
Ctgf	Erbb4	1	0	0	1	1	0	0	0
Ctgf	Itga5	1	0	0	1	0	0	1	1
Ctgf	Itgam	1	0	0	1	0	0	1	0
Ctgf	Itgb2	1	0	0	1	0	0	1	0
Ctgf	Lrp1	1	0	0	1	1	0	1	0
Ctgf	Lrp6	1	0	0	1	1	0	0	0
Ctgf	Ntrk1	1	0	0	1	1	0	0	0
Cthrc1	Fzd3	0	1	0	0	1	0	0	0
Cthrc1	Fzd5	0	1	0	0	1	0	0	0
Cthrc1	Fzd6	0	1	0	0	0	0	0	1
Cubn	Lrp2	1	0	0	0	1	0	0	0
Cx3cl1	Cx3cr1	1	0	0	1	0	0	1	0
Cxcl10	Cxcr3	0	0	1	0	0	0	1	0
Cxcl10	Sdc4	0	0	1	0	0	0	1	0
Cxcl12	Ackr3	0	0	0	1	1	0	0	0
Cxcl12	Ccr4	0	0	0	1	0	0	0	1
Cxcl12	Cd4	0	0	0	1	0	0	1	1
Cxcl12	Cxcr3	0	0	0	1	0	0	1	0
Cxcl12	Cxcr4	0	0	0	1	1	0	0	0
Cxcl12	Itgb1	0	0	0	1	0	1	0	1
Cxcl12	Sdc4	0	0	0	1	0	0	1	0
Cxcl16	Cxcr6	0	0	1	0	0	0	1	0
Cyr61	Cav1	0	1	0	1	0	0	0	1
Cyr61	Itga5	0	1	0	1	0	0	1	1
Cyr61	Itgam	0	1	0	1	0	0	1	0
Cyr61	Itgav	0	1	0	1	0	1	0	0
Cyr61	Itgb2	0	1	0	1	0	0	1	0
Cyr61	Itgb3	0	1	0	1	0	0	1	0
Cyr61	Itgb5	0	1	0	1	0	0	1	0
Dcn	Egfr	0	1	0	0	0	1	0	0
Dcn	Erbb4	0	1	0	0	1	0	0	0
Dcn	Met	0	1	0	0	0	0	1	0
Dhh	Boc	0	0	0	1	1	0	0	0
Dhh	Cdon	0	0	0	1	1	0	0	0
Dhh	Hhip	0	0	0	1	1	0	0	0
Dhh	Ptch1	0	0	0	1	1	0	0	0
Dhh	Ptch2	0	0	0	1	1	0	0	1
Dkk1	Kremen1	1	0	0	0	1	0	0	1
Dkk1	Kremen2	1	0	0	0	0	0	0	1
Dkk1	Lrp5	1	0	0	0	1	0	0	1
Dkk1	Lrp6	1	0	0	0	1	0	0	0
Dkk2	Kremen2	0	1	0	0	0	0	0	1
Dkk2	Lrp6	0	1	0	0	1	0	0	0
Dlk1	Notch1	0	1	0	0	1	0	0	0
Dlk1	Notch3	0	1	0	0	1	1	0	0
Dlk1	Notch4	0	1	0	0	0	0	0	1
Dlk2	Notch1	1	0	0	0	1	0	0	0
Dll1	Notch1	1	0	0	0	1	0	0	0
Dll1	Notch3	1	0	0	0	1	1	0	0
Dll1	Notch4	1	0	0	0	0	0	0	1
Dll3	Notch1	1	0	0	0	1	0	0	0
Dll3	Notch3	1	0	0	0	1	1	0	0
Dll3	Notch4	1	0	0	0	0	0	0	1
Dll4	Notch1	0	0	0	1	1	0	0	0
Dll4	Notch3	0	0	0	1	1	1	0	0
Dll4	Notch4	0	0	0	1	0	0	0	1
Dscam	Dcc	1	0	0	0	1	0	0	0
Ebi3	Il27ra	0	0	1	0	0	0	0	1
Ebi3	Il6st	0	0	1	0	0	0	1	0
Ecm1	Cachd1	0	0	0	1	1	0	0	0
Eda	Eda2r	1	0	0	0	1	0	0	0
Eda	Edar	1	0	0	0	1	0	0	0
Edil3	Itgav	1	0	0	0	0	1	0	0
Edil3	Itgb5	1	0	0	0	0	0	1	0
Edn1	Ednra	0	0	0	1	0	1	0	0
Edn1	Ednrb	0	0	0	1	1	0	0	0
Edn1	Kel	0	0	0	1	0	0	0	0
Edn2	Ednra	0	0	0	0	0	1	0	0
Edn2	Ednrb	0	0	0	0	1	0	0	0
Edn2	Kel	0	0	0	0	0	0	0	0
Edn3	Ednra	0	1	0	0	0	1	0	0
Edn3	Ednrb	0	1	0	0	1	0	0	0
Edn3	Kel	0	1	0	0	0	0	0	0
Efemp1	Egfr	0	1	0	0	0	1	0	0
Efemp2	Aqp1	0	1	0	0	0	0	0	1
Efemp2	Catsper1	0	1	0	0	0	0	0	1
Efemp2	Lingo1	0	1	0	0	1	0	0	0
Efemp2	Plscr4	0	1	0	0	0	1	0	0
Efna1	Epha1	0	0	0	1	0	0	1	0
Efna1	Epha2	0	0	0	1	0	0	0	1
Efna1	Epha3	0	0	0	1	1	0	0	0
Efna1	Epha4	0	0	0	1	1	0	0	0
Efna1	Epha5	0	0	0	1	1	0	0	0
Efna1	Epha6	0	0	0	1	1	0	0	0
Efna1	Epha7	0	0	0	1	1	0	0	0
Efna1	Epha8	0	0	0	1	1	0	0	0
Efna1	Ephb1	0	0	0	1	1	0	0	0
Efna1	Ephb6	0	0	0	1	1	0	0	0
Efna2	Epha1	1	0	0	0	0	0	1	0
Efna2	Epha2	1	0	0	0	0	0	0	1
Efna2	Epha3	1	0	0	0	1	0	0	0
Efna2	Epha4	1	0	0	0	1	0	0	0
Efna2	Epha5	1	0	0	0	1	0	0	0
Efna2	Epha6	1	0	0	0	1	0	0	0
Efna2	Epha7	1	0	0	0	1	0	0	0
Efna2	Epha8	1	0	0	0	1	0	0	0
Efna3	Epha1	1	0	0	0	0	0	1	0
Efna3	Epha2	1	0	0	0	0	0	0	1
Efna3	Epha3	1	0	0	0	1	0	0	0
Efna3	Epha4	1	0	0	0	1	0	0	0
Efna3	Epha5	1	0	0	0	1	0	0	0
Efna3	Epha6	1	0	0	0	1	0	0	0
Efna3	Epha7	1	0	0	0	1	0	0	0
Efna3	Epha8	1	0	0	0	1	0	0	0
Efna3	Ephb1	1	0	0	0	1	0	0	0
Efna3	Ephb6	1	0	0	0	1	0	0	0
Efna4	Epha1	0	0	0	1	0	0	1	0
Efna4	Epha2	0	0	0	1	0	0	0	1
Efna4	Epha3	0	0	0	1	1	0	0	0
Efna4	Epha4	0	0	0	1	1	0	0	0
Efna4	Epha5	0	0	0	1	1	0	0	0
Efna4	Epha6	0	0	0	1	1	0	0	0
Efna4	Epha7	0	0	0	1	1	0	0	0
Efna4	Epha8	0	0	0	1	1	0	0	0
Efna5	Epha1	1	1	0	0	0	0	1	0
Efna5	Epha2	1	1	0	0	0	0	0	1
Efna5	Epha3	1	1	0	0	1	0	0	0
Efna5	Epha4	1	1	0	0	1	0	0	0
Efna5	Epha5	1	1	0	0	1	0	0	0
Efna5	Epha6	1	1	0	0	1	0	0	0
Efna5	Epha7	1	1	0	0	1	0	0	0
Efna5	Epha8	1	1	0	0	1	0	0	0
Efna5	Ephb1	1	1	0	0	1	0	0	0
Efna5	Ephb2	1	1	0	0	1	0	0	0
Efna5	Ephb6	1	1	0	0	1	0	0	0
Efnb1	Epha4	1	0	0	0	1	0	0	0
Efnb1	Epha6	1	0	0	0	1	0	0	0
Efnb1	Ephb1	1	0	0	0	1	0	0	0
Efnb1	Ephb2	1	0	0	0	1	0	0	0
Efnb1	Ephb3	1	0	0	0	1	0	0	0
Efnb1	Ephb4	1	0	0	0	0	0	0	1
Efnb1	Ephb6	1	0	0	0	1	0	0	0
Efnb1	Erbb2	1	0	0	0	1	1	0	0
Efnb2	Epha3	1	0	0	0	1	0	0	0
Efnb2	Epha4	1	0	0	0	1	0	0	0
Efnb2	Epha6	1	0	0	0	1	0	0	0
Efnb2	Ephb1	1	0	0	0	1	0	0	0
Efnb2	Ephb2	1	0	0	0	1	0	0	0
Efnb2	Ephb3	1	0	0	0	1	0	0	0
Efnb2	Ephb4	1	0	0	0	0	0	0	1
Efnb2	Ephb6	1	0	0	0	1	0	0	0
Efnb2	Grm1	1	0	0	0	1	0	0	0
Efnb2	Grm5	1	0	0	0	1	0	0	0
Efnb2	Pecam1	1	0	0	0	0	0	0	1
Efnb2	Rhbdl2	1	0	0	0	0	0	0	1
Efnb3	Epha4	1	0	0	0	1	0	0	0
Efnb3	Ephb1	1	0	0	0	1	0	0	0
Efnb3	Ephb2	1	0	0	0	1	0	0	0
Efnb3	Ephb3	1	0	0	0	1	0	0	0
Efnb3	Ephb4	1	0	0	0	0	0	0	1
Efnb3	Ephb6	1	0	0	0	1	0	0	0
Efnb3	Rhbdl2	1	0	0	0	0	0	0	1
Egf	Cav1	1	0	0	0	0	0	0	1
Egf	Egfr	1	0	0	0	0	1	0	0
Egf	Erbb2	1	0	0	0	1	1	0	0
Egf	Erbb3	1	0	0	0	0	0	0	1
Egf	Erbb4	1	0	0	0	1	0	0	0
Epgn	Egfr	1	0	1	0	0	1	0	0
F10	F3	0	0	0	1	0	1	0	0
F10	Itgam	0	0	0	1	0	0	1	0
F10	Itgb2	0	0	0	1	0	0	1	0
F13a1	Itga4	0	0	1	0	0	1	0	0
F13a1	Itga9	0	0	1	0	0	0	1	0
F13a1	Itgb1	0	0	1	0	0	1	0	1
F2	F2r	0	0	0	1	0	1	0	0
F2	F2rl2	0	0	0	1	0	0	0	0
F2	F2rl3	0	0	0	1	0	0	0	1
F2	Gp1ba	0	0	0	1	0	0	1	1
F2	Gp1bb	0	0	0	1	1	1	0	0
F2	Gp9	0	0	0	1	0	0	1	0
F2	Itga2b	0	0	0	1	0	0	0	1
F2	Thbd	0	0	0	1	0	0	0	1
F7	F3	0	0	0	1	0	1	0	0
F8	Asgr2	1	0	1	0	0	0	1	0
F8	Ldlr	1	0	1	0	1	0	0	0
F8	Lrp1	1	0	1	0	1	0	1	0
F9	Lrp1	0	0	1	0	1	0	1	0
Farp2	Plxna1	1	0	0	1	1	0	0	0
Farp2	Plxna2	1	0	0	1	1	0	0	0
Farp2	Plxna3	1	0	0	1	1	0	0	0
Farp2	Plxna4	1	0	0	1	1	0	0	0
Fat4	Dchs1	1	0	0	0	1	0	0	0
Fbln1	Itgb1	0	1	0	0	0	1	0	1
Fbln2	Itgb3	0	0	0	1	0	0	1	0
Fbn1	Itga5	1	0	0	0	0	0	1	1
Fbn1	Itgav	1	0	0	0	0	1	0	0
Fbn1	Itgb1	1	0	0	0	0	1	0	1
Fbn1	Itgb3	1	0	0	0	0	0	1	0
Fcnb	Lrp1	0	0	1	0	1	0	1	0
Fgf1	Cd44	0	1	0	0	0	0	1	0
Fgf1	Egfr	0	1	0	0	0	1	0	0
Fgf1	Fgfr1	0	1	0	0	1	0	0	0
Fgf1	Fgfr2	0	1	0	0	1	0	0	0
Fgf1	Fgfr3	0	1	0	0	1	0	0	0
Fgf1	Fgfr4	0	1	0	0	0	0	0	1
Fgf1	Fgfrl1	0	1	0	0	1	0	0	0
Fgf1	Nrp1	0	1	0	0	0	1	0	0
Fgf10	Fgfr1	1	0	0	0	1	0	0	0
Fgf10	Fgfr2	1	0	0	0	1	0	0	0
Fgf10	Fgfr3	1	0	0	0	1	0	0	0
Fgf10	Fgfr4	1	0	0	0	0	0	0	1
Fgf11	Fgfr1	1	0	0	0	1	0	0	0
Fgf11	Fgfr2	1	0	0	0	1	0	0	0
Fgf11	Fgfr3	1	0	0	0	1	0	0	0
Fgf11	Fgfr4	1	0	0	0	0	0	0	1
Fgf12	Fgfr1	0	1	0	0	1	0	0	0
Fgf12	Fgfr2	0	1	0	0	1	0	0	0
Fgf12	Fgfr3	0	1	0	0	1	0	0	0
Fgf12	Fgfr4	0	1	0	0	0	0	0	1
Fgf13	Egfr	1	0	0	0	0	1	0	0
Fgf13	Fgfr1	1	0	0	0	1	0	0	0
Fgf13	Fgfr2	1	0	0	0	1	0	0	0
Fgf13	Fgfr3	1	0	0	0	1	0	0	0
Fgf13	Fgfr4	1	0	0	0	0	0	0	1
Fgf13	Scn5a	1	0	0	0	1	0	0	0
Fgf13	Scn8a	1	0	0	0	1	0	0	0
Fgf14	Fgfr1	1	0	0	0	1	0	0	0
Fgf14	Fgfr2	1	0	0	0	1	0	0	0
Fgf14	Fgfr3	1	0	0	0	1	0	0	0
Fgf14	Fgfr4	1	0	0	0	0	0	0	1
Fgf16	Fgfr1	0	0	0	0	1	0	0	0
Fgf16	Fgfr2	0	0	0	0	1	0	0	0
Fgf16	Fgfr3	0	0	0	0	1	0	0	0
Fgf16	Fgfr4	0	0	0	0	0	0	0	1
Fgf17	Fgfr1	1	0	0	0	1	0	0	0
Fgf17	Fgfr2	1	0	0	0	1	0	0	0
Fgf17	Fgfr3	1	0	0	0	1	0	0	0
Fgf17	Fgfr4	1	0	0	0	0	0	0	1
Fgf18	Fgfr1	0	0	0	1	1	0	0	0
Fgf18	Fgfr2	0	0	0	1	1	0	0	0
Fgf18	Fgfr3	0	0	0	1	1	0	0	0
Fgf18	Fgfr4	0	0	0	1	0	0	0	1
Fgf15	Fgfr1	1	0	0	0	1	0	0	0
Fgf15	Fgfr2	1	0	0	0	1	0	0	0
Fgf15	Fgfr3	1	0	0	0	1	0	0	0
Fgf15	Fgfr4	1	0	0	0	0	0	0	1
Fgf15	Klb	1	0	0	0	0	0	0	1
Fgf2	Cd44	0	1	0	0	0	0	1	0
Fgf2	Fgfr1	0	1	0	0	1	0	0	0
Fgf2	Fgfr2	0	1	0	0	1	0	0	0
Fgf2	Fgfr3	0	1	0	0	1	0	0	0
Fgf2	Fgfr4	0	1	0	0	0	0	0	1
Fgf2	Fgfrl1	0	1	0	0	1	0	0	0
Fgf2	Gpc4	0	1	0	0	1	0	0	0
Fgf2	Nrp1	0	1	0	0	0	1	0	0
Fgf2	Sdc1	0	1	0	0	1	0	0	0
Fgf2	Sdc2	0	1	0	0	0	1	0	0
Fgf2	Sdc3	0	1	0	0	1	0	0	0
Fgf2	Sdc4	0	1	0	0	0	0	1	0
Fgf20	Fgfr4	0	0	0	0	0	0	0	1
Fgf22	Fgfr2	0	0	0	1	1	0	0	0
Fgf23	Fgfr1	0	0	0	0	1	0	0	0
Fgf23	Fgfr2	0	0	0	0	1	0	0	0
Fgf23	Fgfr3	0	0	0	0	1	0	0	0
Fgf23	Fgfr4	0	0	0	0	0	0	0	1
Fgf23	Phex	0	0	0	0	1	0	0	0
Fgf3	Fgfr1	1	0	0	0	1	0	0	0
Fgf3	Fgfr2	1	0	0	0	1	0	0	0
Fgf3	Fgfr3	1	0	0	0	1	0	0	0
Fgf3	Fgfr4	1	0	0	0	0	0	0	1
Fgf5	Fgfr1	1	0	0	0	1	0	0	0
Fgf5	Fgfr2	1	0	0	0	1	0	0	0
Fgf5	Fgfr3	1	0	0	0	1	0	0	0
Fgf5	Fgfr4	1	0	0	0	0	0	0	1
Fgf6	Fgfr1	0	0	0	0	1	0	0	0
Fgf6	Fgfr2	0	0	0	0	1	0	0	0
Fgf6	Fgfr3	0	0	0	0	1	0	0	0
Fgf6	Fgfr4	0	0	0	0	0	0	0	1
Fgf6	Sdc4	0	0	0	0	0	0	1	0
Fgf7	Fgfr1	0	0	0	1	1	0	0	0
Fgf7	Fgfr2	0	0	0	1	1	0	0	0
Fgf7	Fgfr3	0	0	0	1	1	0	0	0
Fgf7	Fgfr4	0	0	0	1	0	0	0	1
Fgf7	Nrp1	0	0	0	1	0	1	0	0
Fgf8	Fgfr1	0	0	0	1	1	0	0	0
Fgf8	Fgfr2	0	0	0	1	1	0	0	0
Fgf8	Fgfr3	0	0	0	1	1	0	0	0
Fgf8	Fgfr4	0	0	0	1	0	0	0	1
Fgf9	Fgfr1	1	0	0	0	1	0	0	0
Fgf9	Fgfr2	1	0	0	0	1	0	0	0
Fgf9	Fgfr3	1	0	0	0	1	0	0	0
Fgf9	Fgfr4	1	0	0	0	0	0	0	1
Fgl1	Egfr	0	1	0	0	0	1	0	0
Fn1	C5ar1	0	0	0	1	0	0	1	0
Fn1	Cd44	0	0	0	1	0	0	1	0
Fn1	Cd79a	0	0	0	1	1	0	1	0
Fn1	Col13a1	0	0	0	1	0	0	0	1
Fn1	Flt4	0	0	0	1	0	0	0	1
Fn1	Il17rc	0	0	0	1	0	1	0	0
Fn1	Itga2	0	0	0	1	0	0	0	1
Fn1	Itga2b	0	0	0	1	0	0	0	1
Fn1	Itga3	0	0	0	1	1	0	0	1
Fn1	Itga4	0	0	0	1	0	1	0	0
Fn1	Itga5	0	0	0	1	0	0	1	1
Fn1	Itga6	0	0	0	1	0	0	1	0
Fn1	Itga8	0	0	0	1	0	1	0	0
Fn1	Itga9	0	0	0	1	0	0	1	0
Fn1	Itgav	0	0	0	1	0	1	0	0
Fn1	Itgb1	0	0	0	1	0	1	0	1
Fn1	Itgb3	0	0	0	1	0	0	1	0
Fn1	Itgb7	0	0	0	1	0	0	1	0
Fn1	Itgb8	0	0	0	1	1	0	0	0
Fn1	Mag	0	0	0	1	0	0	1	0
Fn1	Nt5e	0	0	0	1	0	0	1	0
Fn1	Plaur	0	0	0	1	0	0	1	0
Fn1	Robo4	0	0	0	1	0	0	0	1
Fn1	Sdc2	0	0	0	1	0	1	0	0
Fn1	Tmprss6	0	0	0	1	0	0	0	1
Fn1	Tnfrsf11b	0	0	0	1	0	0	0	1
Fn1	Tshr	0	0	0	1	1	0	0	0
Fst	Bmpr1b	1	0	0	0	1	0	0	0
Fst	Bmpr2	1	0	0	0	0	0	0	1
Fst	Hfe2	1	0	0	0	0	0	0	0
Gal	Galr1	0	0	1	0	0	0	0	0
Gal	Galr2	0	0	1	0	0	1	0	0
Gal	Gpr151	0	0	1	0	1	0	0	0
Galp	Galr1	0	0	0	0	0	0	0	0
Galp	Galr2	0	0	0	0	0	1	0	0
Gas6	Axl	0	0	1	0	0	1	0	0
Gas6	Mertk	0	0	1	0	0	0	1	0
Gas6	Tyro3	0	0	1	0	1	0	0	0
Gast	Cckbr	0	0	0	1	0	0	0	1
Gcg	Glp2r	1	0	0	0	0	0	1	0
Gdf10	Acvr1b	1	1	0	0	1	0	0	0
Gdf11	Acvr1b	1	0	0	0	1	0	0	0
Gdf11	Acvr2a	1	0	0	0	1	0	0	0
Gdf11	Acvr2b	1	0	0	0	1	0	0	0
Gdf5	Acvr1	1	0	0	0	1	0	0	0
Gdf5	Acvr2a	1	0	0	0	1	0	0	0
Gdf5	Acvr2b	1	0	0	0	1	0	0	0
Gdf5	Bmpr1a	1	0	0	0	1	0	0	0
Gdf5	Bmpr1b	1	0	0	0	1	0	0	0
Gdf5	Bmpr2	1	0	0	0	0	0	0	1
Gdf5	Ror2	1	0	0	0	1	0	0	0
Gdf6	Bmpr1a	0	0	0	0	1	0	0	0
Gdf6	Bmpr1b	0	0	0	0	1	0	0	0
Gdf6	Bmpr2	0	0	0	0	0	0	0	1
Gdf9	Acvr2a	0	1	0	1	1	0	0	0
Gdf9	Bmpr1a	0	1	0	1	1	0	0	0
Gdf9	Bmpr1b	0	1	0	1	1	0	0	0
Gdf9	Bmpr2	0	1	0	1	0	0	0	1
Gdf9	Fxyd6	0	1	0	1	1	0	0	0
Gdf9	Orai2	0	1	0	1	1	0	1	0
Gdf9	Tgfbr1	0	1	0	1	0	0	1	0
Ghrh	Vipr1	0	0	0	0	1	0	1	0
Ghrl	Ghsr	0	0	1	0	0	0	0	1
Gip	Dpp4	0	0	0	1	0	0	0	1
Gip	Gipr	0	0	0	1	1	1	0	0
Gip	Insr	0	0	0	1	1	0	0	1
Gnai2	Adcy1	0	0	0	1	1	0	0	0
Gnai2	Adcy7	0	0	0	1	0	0	1	0
Gnai2	Adcy8	0	0	0	1	1	0	0	0
Gnai2	Adcy9	0	0	0	1	0	0	1	1
Gnai2	Adora1	0	0	0	1	1	0	0	0
Gnai2	Adra2a	0	0	0	1	1	0	0	0
Gnai2	Adra2b	0	0	0	1	0	1	0	0
Gnai2	C5ar1	0	0	0	1	0	0	1	0
Gnai2	Cav1	0	0	0	1	0	0	0	1
Gnai2	Chrm1	0	0	0	1	1	0	0	0
Gnai2	Cnr1	0	0	0	1	1	0	0	0
Gnai2	Cxcr3	0	0	0	1	0	0	1	0
Gnai2	Drd2	0	0	0	1	1	0	0	0
Gnai2	Ednra	0	0	0	1	0	1	0	0
Gnai2	Ednrb	0	0	0	1	1	0	0	0
Gnai2	Egfr	0	0	0	1	0	1	0	0
Gnai2	F2r	0	0	0	1	0	1	0	0
Gnai2	Fpr1	0	0	0	1	0	0	1	0
Gnai2	Igf1r	0	0	0	1	1	0	0	1
Gnai2	Lhcgr	0	0	0	1	0	0	0	0
Gnai2	Oprd1	0	0	0	1	0	0	0	0
Gnai2	Oprm1	0	0	0	1	0	0	1	0
Gnai2	P2ry12	0	0	0	1	0	0	1	0
Gnai2	Ptpru	0	0	0	1	1	0	0	0
Gnai2	S1pr1	0	0	0	1	0	0	0	1
Gnai2	S1pr3	0	0	0	1	0	1	0	0
Gnai2	S1pr4	0	0	0	1	0	0	1	1
Gnai2	S1pr5	0	0	0	1	0	0	0	0
Gnai2	Tbxa2r	0	0	0	1	0	1	0	0
Gnai2	Tshr	0	0	0	1	1	0	0	0
Gnai2	Unc5b	0	0	0	1	0	0	0	1
Gnas	Adcy1	1	0	0	0	1	0	0	0
Gnas	Adcy7	1	0	0	0	0	0	1	0
Gnas	Adcy8	1	0	0	0	1	0	0	0
Gnas	Adcy9	1	0	0	0	0	0	1	1
Gnas	Adora1	1	0	0	0	1	0	0	0
Gnas	Avpr2	1	0	0	0	0	0	1	0
Gnas	Crhr1	1	0	0	0	1	0	0	0
Gnas	Htr6	1	0	0	0	1	0	0	0
Gnas	Lhcgr	1	0	0	0	0	0	0	0
Gnas	Ptgdr	1	0	0	0	0	0	0	0
Gnas	Ptgir	1	0	0	0	0	1	0	1
Gnas	Tshr	1	0	0	0	1	0	0	0
Gnas	Vipr1	1	0	0	0	1	0	1	0
Gnb3	Gabbr2	1	0	0	1	1	0	0	0
Gnb3	Tgfbr1	1	0	0	1	0	0	1	0
Gpc3	Cd81	0	1	0	0	0	1	0	0
Gpc3	Igf1r	0	1	0	0	1	0	0	1
Gpi1	Amfr	0	0	1	1	1	0	0	0
Grem1	Kdr	1	0	0	0	0	0	0	1
Grp	Nmbr	0	0	0	1	1	0	0	0
Guca2a	Gucy2c	0	0	0	0	0	0	0	0
Has2	Cd44	1	0	0	0	0	0	1	0
Has2	Hmmr	1	0	0	0	0	1	0	0
Hbegf	Cd44	0	0	0	1	0	0	1	0
Hbegf	Cd82	0	0	0	1	0	0	0	1
Hbegf	Cd9	0	0	0	1	0	0	1	0
Hbegf	Egfr	0	0	0	1	0	1	0	0
Hbegf	Erbb2	0	0	0	1	1	1	0	0
Hbegf	Erbb4	0	0	0	1	1	0	0	0
Hcrt	Hcrtr2	0	1	0	1	1	0	0	0
Hgf	Cd44	0	0	1	0	0	0	1	0
Hgf	Met	0	0	1	0	0	0	1	0
Hgf	Sdc1	0	0	1	0	1	0	0	0
Hgf	Sdc2	0	0	1	0	0	1	0	0
Hgf	St14	0	0	1	0	0	0	0	1
Hhipl2	Cachd1	0	0	0	1	1	0	0	0
Hmgb1	Sdc1	0	1	0	0	1	0	0	0
Hmgb1	Thbd	0	1	0	0	0	0	0	1
Hp	Asgr1	0	0	1	0	1	0	1	0
Hp	Asgr2	0	0	1	0	0	0	1	0
Hp	Itgam	0	0	1	0	0	0	1	0
Hp	Itgb2	0	0	1	0	0	0	1	0
Hras	Cav1	0	0	1	1	0	0	0	1
Hras	Grin2d	0	0	1	1	1	0	0	0
Hras	Insr	0	0	1	1	1	0	0	1
Hras	Sdc2	0	0	1	1	0	1	0	0
Hras	Tlr2	0	0	1	1	0	0	1	0
Hras	Tlr9	0	0	1	1	0	0	1	0
Hsp90aa1	Cftr	1	0	1	0	1	0	0	0
Hsp90aa1	Egfr	1	0	1	0	0	1	0	0
Hsp90aa1	Fgfr3	1	0	1	0	1	0	0	0
Hspg2	Chrm3	0	0	0	1	1	0	0	0
Hspg2	Col13a1	0	0	0	1	0	0	0	1
Hspg2	Itga2	0	0	0	1	0	0	0	1
Hspg2	Itgb1	0	0	0	1	0	1	0	1
Hspg2	Ptprs	0	0	0	1	1	0	0	0
Hspg2	Sdc1	0	0	0	1	1	0	0	0
Ibsp	Itgav	0	0	0	0	0	1	0	0
Icam1	Cav1	0	0	1	0	0	0	0	1
Icam1	Egfr	0	0	1	0	0	1	0	0
Icam1	Il2ra	0	0	1	0	0	1	0	0
Icam1	Itgal	0	0	1	0	0	0	1	0
Icam1	Itgam	0	0	1	0	0	0	1	0
Icam1	Itgb2	0	0	1	0	0	0	1	0
Icam2	Itgal	0	0	0	1	0	0	1	0
Icam2	Itgam	0	0	0	1	0	0	1	0
Icam2	Itgb2	0	0	0	1	0	0	1	0
Icam5	Itgal	0	0	0	1	0	0	1	0
Icam5	Itgb2	0	0	0	1	0	0	1	0
Igf1	Igf1r	0	0	1	0	1	0	0	1
Igf1	Insr	0	0	1	0	1	0	0	1
Igf2	Igf1r	0	1	0	0	1	0	0	1
Igf2	Igf2r	0	1	0	0	0	1	0	0
Igf2	Insr	0	1	0	0	1	0	0	1
Igfbp4	Fzd8	0	0	0	1	1	0	0	0
Igfbp4	Lrp6	0	0	0	1	1	0	0	0
Ihh	Boc	0	0	0	0	1	0	0	0
Ihh	Cdon	0	0	0	0	1	0	0	0
Ihh	Hhip	0	0	0	0	1	0	0	0
Ihh	Ptch1	0	0	0	0	1	0	0	0
Ihh	Ptch2	0	0	0	0	1	0	0	1
Il10	Il10ra	0	0	1	0	0	0	1	0
Il11	Il6st	0	0	0	1	0	0	1	0
Il13	Il13ra1	0	0	1	0	0	1	0	0
Il13	Il4ra	0	0	1	0	0	0	1	0
Il15	Il15ra	0	0	1	0	0	0	1	1
Il15	Il2ra	0	0	1	0	0	1	0	0
Il16	Cd4	0	0	1	0	0	0	1	1
Il16	Grin2c	0	0	1	0	1	0	1	0
Il16	Grin2d	0	0	1	0	1	0	0	0
Il16	Kcna3	0	0	1	0	1	0	0	0
Il16	Kcnd1	0	0	1	0	0	0	1	0
Il16	Kcnd2	0	0	1	0	1	0	0	0
Il16	Kcnj10	0	0	1	0	0	1	0	0
Il16	Kcnj15	0	0	1	0	0	0	0	1
Il17f	Il17ra	0	0	1	0	0	0	1	0
Il18	Cd48	0	0	1	0	0	0	1	0
Il18	Il18r1	0	0	1	0	0	0	1	0
Il18	Il18rap	0	0	1	0	0	0	1	0
Il18	Il1rapl1	0	0	1	0	1	0	0	0
Il18	Il1rl2	0	0	1	0	0	1	0	0
Il1a	Il1r1	0	0	1	0	0	1	0	0
Il1a	Il1r2	0	0	1	0	0	0	1	0
Il1a	Il1rap	0	0	1	0	1	1	0	0
Il1b	Adrb2	0	0	1	0	0	0	1	0
Il1b	Il1r1	0	0	1	0	0	1	0	0
Il1b	Il1r2	0	0	1	0	0	0	1	0
Il1b	Il1rap	0	0	1	0	1	1	0	0
Il1rn	Il1r1	0	0	1	0	0	1	0	0
Il1rn	Il1r2	0	0	1	0	0	0	1	0
Il1rn	Il1rl2	0	0	1	0	0	1	0	0
Il2	Cd53	0	0	0	0	0	0	1	0
Il2	Il2ra	0	0	0	0	0	1	0	0
Il2	Ngfr	0	0	0	0	0	1	0	0
Il23a	Il12rb1	0	0	0	1	0	1	0	1
Il25	Il17rb	0	0	0	0	0	1	0	0
Il27	Il27ra	0	0	1	0	0	0	0	1
Il31	Il31ra	0	0	1	0	1	1	0	0
Il31	Osmr	0	0	1	0	0	1	0	1
Il34	Csf1r	0	1	0	0	0	0	1	0
Il4	Cd53	0	1	0	1	0	0	1	0
Il4	Il13ra1	0	1	0	1	0	1	0	0
Il4	Il4ra	0	1	0	1	0	0	1	0
Il6	F3	0	0	0	1	0	1	0	0
Il6	Il6ra	0	0	0	1	0	0	1	0
Il6	Il6st	0	0	0	1	0	0	1	0
Il7	Il7r	0	1	0	0	0	0	1	0
Inha	Acvr1	1	0	0	0	1	0	0	0
Inha	Acvr1b	1	0	0	0	1	0	0	0
Inha	Acvr2a	1	0	0	0	1	0	0	0
Inha	Acvr2b	1	0	0	0	1	0	0	0
Inha	Tgfbr3	1	0	0	0	0	1	0	0
Inhba	Acvr1	1	0	0	1	1	0	0	0
Inhba	Acvr1b	1	0	0	1	1	0	0	0
Inhba	Acvr2a	1	0	0	1	1	0	0	0
Inhba	Acvr2b	1	0	0	1	1	0	0	0
Inhba	Bambi	1	0	0	1	0	0	0	1
Inhba	Eng	1	0	0	1	0	0	0	1
Inhba	Tgfbr3	1	0	0	1	0	1	0	0
Inhbb	Acvr1	1	0	0	0	1	0	0	0
Inhbb	Acvr1b	1	0	0	0	1	0	0	0
Inhbb	Acvr1c	1	0	0	0	1	0	0	0
Inhbb	Acvr2a	1	0	0	0	1	0	0	0
Inhbb	Acvr2b	1	0	0	0	1	0	0	0
Inhbc	Acvr1	0	0	0	0	1	0	0	0
Inhbc	Acvr1b	0	0	0	0	1	0	0	0
Inhbc	Acvr2a	0	0	0	0	1	0	0	0
Inhbc	Acvr2b	0	0	0	0	1	0	0	0
Inhbe	Acvr1	0	0	0	1	1	0	0	0
Inhbe	Acvr1b	0	0	0	1	1	0	0	0
Inhbe	Acvr2a	0	0	0	1	1	0	0	0
Inhbe	Eng	0	0	0	1	0	0	0	1
Insl3	Rxfp2	0	0	1	0	0	0	0	0
Insl5	Rxfp3	0	0	0	0	1	0	0	0
Insl5	Rxfp4	0	0	0	0	0	0	0	1
Itgb3bp	Itgb3	0	1	0	0	0	0	1	0
Itgb3bp	Itgb5	0	1	0	0	0	0	1	0
Itih2	Fcer1a	0	0	0	1	0	0	0	1
Jag1	Notch1	0	1	0	1	1	0	0	0
Jag1	Notch3	0	1	0	1	1	1	0	0
Jag1	Notch4	0	1	0	1	0	0	0	1
Jag2	Notch1	0	0	0	1	1	0	0	0
Jag2	Notch3	0	0	0	1	1	1	0	0
Jag2	Notch4	0	0	0	1	0	0	0	1
Kitl	Epor	0	0	0	1	0	0	1	1
Kitl	Kit	0	0	0	1	0	1	0	0
L1cam	Cntn1	1	0	0	0	1	0	0	0
L1cam	Egfr	1	0	0	0	0	1	0	0
L1cam	Ephb2	1	0	0	0	1	0	0	0
L1cam	Erbb2	1	0	0	0	1	1	0	0
L1cam	Erbb3	1	0	0	0	0	0	0	1
L1cam	Fgfr2	1	0	0	0	1	0	0	0
L1cam	Itga5	1	0	0	0	0	0	1	1
L1cam	Itgav	1	0	0	0	0	1	0	0
Lama1	Gpc1	1	1	0	0	1	0	0	0
Lama1	Itga1	1	1	0	0	0	1	0	0
Lama1	Itga2	1	1	0	0	0	0	0	1
Lama1	Itga3	1	1	0	0	1	0	0	1
Lama1	Itga6	1	1	0	0	0	0	1	0
Lama1	Itga7	1	1	0	0	0	1	0	0
Lama1	Itgb1	1	1	0	0	0	1	0	1
Lama1	Itgb4	1	1	0	0	0	0	0	1
Lama1	Itgb8	1	1	0	0	1	0	0	0
Lama1	Nt5e	1	1	0	0	0	0	1	0
Lama1	Rpsa	1	1	0	0	0	0	1	1
Lama1	Sdc2	1	1	0	0	0	1	0	0
Lama1	Sdc4	1	1	0	0	0	0	1	0
Lama1	Tmprss6	1	1	0	0	0	0	0	1
Lama2	Itga1	0	1	0	0	0	1	0	0
Lama2	Itga2	0	1	0	0	0	0	0	1
Lama2	Itga3	0	1	0	0	1	0	0	1
Lama2	Itga6	0	1	0	0	0	0	1	0
Lama2	Itga7	0	1	0	0	0	1	0	0
Lama2	Itgb1	0	1	0	0	0	1	0	1
Lama2	Itgb4	0	1	0	0	0	0	0	1
Lama2	Rpsa	0	1	0	0	0	0	1	1
Lama3	Sdc2	0	0	0	1	0	1	0	0
Lama4	Itga3	0	1	0	1	1	0	0	1
Lama4	Itga6	0	1	0	1	0	0	1	0
Lama4	Itgav	0	1	0	1	0	1	0	0
Lama4	Itgb1	0	1	0	1	0	1	0	1
Lama5	Bcam	1	0	0	1	0	0	0	1
Lama5	Itga2	1	0	0	1	0	0	0	1
Lama5	Itga3	1	0	0	1	1	0	0	1
Lama5	Itga6	1	0	0	1	0	0	1	0
Lama5	Itgb1	1	0	0	1	0	1	0	1
Lama5	Itgb4	1	0	0	1	0	0	0	1
Lama5	Sdc1	1	0	0	1	1	0	0	0
Lamb1	Itga1	0	1	0	0	0	1	0	0
Lamb1	Itga2	0	1	0	0	0	0	0	1
Lamb1	Itga3	0	1	0	0	1	0	0	1
Lamb1	Itga6	0	1	0	0	0	0	1	0
Lamb1	Itga7	0	1	0	0	0	1	0	0
Lamb1	Itgav	0	1	0	0	0	1	0	0
Lamb1	Itgb1	0	1	0	0	0	1	0	1
Lamb1	Itgb4	0	1	0	0	0	0	0	1
Lamb2	Rpsa	0	0	0	1	0	0	1	1
Lamb3	Cd151	1	0	0	0	0	0	0	1
Lamb3	Col17a1	1	0	0	0	0	0	0	1
Lamb3	Itga2	1	0	0	0	0	0	0	1
Lamb3	Itga3	1	0	0	0	1	0	0	1
Lamb3	Itga6	1	0	0	0	0	0	1	0
Lamb3	Itgb1	1	0	0	0	0	1	0	1
Lamb3	Itgb4	1	0	0	0	0	0	0	1
Lamc1	Itga1	0	1	0	0	0	1	0	0
Lamc1	Itga2	0	1	0	0	0	0	0	1
Lamc1	Itga3	0	1	0	0	1	0	0	1
Lamc1	Itga6	0	1	0	0	0	0	1	0
Lamc1	Itga7	0	1	0	0	0	1	0	0
Lamc1	Itgav	0	1	0	0	0	1	0	0
Lamc1	Itgb1	0	1	0	0	0	1	0	1
Lamc1	Itgb4	0	1	0	0	0	0	0	1
Lamc2	Cd151	0	0	0	1	0	0	0	1
Lamc2	Col17a1	0	0	0	1	0	0	0	1
Lamc2	Itga2	0	0	0	1	0	0	0	1
Lamc2	Itga3	0	0	0	1	1	0	0	1
Lamc2	Itga6	0	0	0	1	0	0	1	0
Lamc2	Itgb1	0	0	0	1	0	1	0	1
Lamc2	Itgb4	0	0	0	1	0	0	0	1
Lamc3	Itga2	0	1	0	0	0	0	0	1
Lamc3	Itga3	0	1	0	0	1	0	0	1
Lamc3	Itga6	0	1	0	0	0	0	1	0
Lamc3	Itgb1	0	1	0	0	0	1	0	1
Lamc3	Itgb4	0	1	0	0	0	0	0	1
Lcn2	Lrp2	0	0	0	1	1	0	0	0
Lgals3bp	Itgb1	0	0	1	0	0	1	0	1
Lgals3bp	Vangl1	0	0	1	0	0	0	0	1
Lif	Il6st	0	0	1	0	0	0	1	0
Lif	Lifr	0	0	1	0	0	1	0	0
Lin7c	Abca1	1	1	0	0	0	0	1	1
Lin7c	Htr2c	1	1	0	0	0	0	0	0
Lipc	Lrp1	0	0	0	1	1	0	1	0
Liph	Lpar1	0	0	1	0	0	1	0	0
Liph	Lpar2	0	0	1	0	1	0	1	0
Liph	Lpar4	0	0	1	0	0	0	0	1
Lpl	Cd44	0	0	1	0	0	0	1	0
Lpl	Gpihbp1	0	0	1	0	0	0	0	1
Lpl	Lrp1	0	0	1	0	1	0	1	0
Lpl	Lrp2	0	0	1	0	1	0	0	0
Lpl	Sdc1	0	0	1	0	1	0	0	0
Lpl	Vldlr	0	0	1	0	1	0	0	0
Lrp1b	Plaur	1	0	0	0	0	0	1	0
Lrpap1	Ldlr	0	1	0	0	1	0	0	0
Lrpap1	Lrp1	0	1	0	0	1	0	1	0
Lrpap1	Lrp2	0	1	0	0	1	0	0	0
Lrpap1	Lrp8	0	1	0	0	0	0	0	1
Lrpap1	Sorl1	0	1	0	0	1	0	0	0
Lrpap1	Sort1	0	1	0	0	1	0	0	0
Lrpap1	Vldlr	0	1	0	0	1	0	0	0
Lta	Cachd1	0	0	0	1	1	0	0	0
Lta	Ednra	0	0	0	1	0	1	0	0
Lta	Ltbr	0	0	0	1	0	0	0	1
Lta	Tnfrsf14	0	0	0	1	0	0	1	0
Lta	Tnfrsf1a	0	0	0	1	0	0	1	0
Lta	Tnfrsf1b	0	0	0	1	0	0	1	0
Ltb	Cd40	0	0	1	0	0	0	0	1
Ltb	Ltbr	0	0	1	0	0	0	0	1
Ltb	Tnfrsf1a	0	0	1	0	0	0	1	0
Ltbp1	Itgb5	1	0	0	0	0	0	1	0
Ltbp3	Itgb5	1	0	0	0	0	0	1	0
Ltf	Gp9	0	0	1	0	0	0	1	0
Ltf	Gpr162	0	0	1	0	1	0	0	0
Ltf	Lrp1	0	0	1	0	1	0	1	0
Ltf	Lrp11	0	0	1	0	1	0	0	0
Ltf	Tfrc	0	0	1	0	0	0	0	1
Ly6g5c	Tmem8	0	0	0	1	0	0	1	0
Ly86	Cd180	0	0	1	0	0	0	1	0
Madcam1	Cd44	0	0	0	1	0	0	1	0
Madcam1	Itga4	0	0	0	1	0	1	0	0
Madcam1	Itgb7	0	0	0	1	0	0	1	0
Matn1	Itga1	0	0	1	0	0	1	0	0
Matn1	Itgb1	0	0	1	0	0	1	0	1
Matn1	Ptprd	0	0	1	0	1	0	0	0
Mdk	Alk	0	1	0	0	1	0	0	0
Mdk	Itga4	0	1	0	0	0	1	0	0
Mdk	Itga6	0	1	0	0	0	0	1	0
Mdk	Itgb1	0	1	0	0	0	1	0	1
Mdk	Lrp1	0	1	0	0	1	0	1	0
Mdk	Lrp2	0	1	0	0	1	0	0	0
Mdk	Ptprb	0	1	0	0	0	0	0	1
Mdk	Ptprz1	0	1	0	0	1	0	0	0
Mdk	Sdc1	0	1	0	0	1	0	0	0
Mdk	Sdc3	0	1	0	0	1	0	0	0
Mdk	Sdc4	0	1	0	0	0	0	1	0
Mdk	Tspan1	0	1	0	0	0	0	0	0
Mfap2	Notch1	0	1	0	0	1	0	0	0
Mfap5	Notch1	0	1	0	0	1	0	0	0
Mfge8	Itgav	0	1	0	0	0	1	0	0
Mfge8	Itgb3	0	1	0	0	0	0	1	0
Mfge8	Pdgfrb	0	1	0	0	0	1	0	0
Mfng	Notch1	0	0	0	1	1	0	0	0
Mmp12	Plaur	0	0	1	0	0	0	1	0
Mmp13	Lrp1	0	0	0	0	1	0	1	0
Mmp2	Sdc2	0	0	1	1	0	1	0	0
Mmp9	Cd44	0	1	0	0	0	0	1	0
Mmp9	Ephb2	0	1	0	0	1	0	0	0
Mmp9	Itgam	0	1	0	0	0	0	1	0
Mmp9	Itgb2	0	1	0	0	0	0	1	0
Mmp9	Lrp1	0	1	0	0	1	0	1	0
Mst1	Mst1r	0	0	0	0	1	0	0	0
Myoc	Fzd1	0	1	0	0	1	0	0	0
Myoc	Fzd10	0	1	0	0	1	0	0	1
Myoc	Fzd3	0	1	0	0	1	0	0	0
Myoc	Fzd4	0	1	0	0	0	0	0	1
Myoc	Fzd7	0	1	0	0	1	0	0	0
Nampt	Insr	0	0	0	1	1	0	0	1
Ncam1	Cacna1c	0	1	0	0	1	0	0	0
Ncam1	Fgfr1	0	1	0	0	1	0	0	0
Ncam1	Fgfr2	0	1	0	0	1	0	0	0
Ncam1	Gfra1	0	1	0	0	1	0	0	0
Ncam1	Ptpra	0	1	0	0	1	0	1	0
Ncam1	Robo1	0	1	0	0	1	0	0	0
Ncam1	Robo3	0	1	0	0	1	0	0	0
Ncan	Cdh2	1	0	0	0	1	0	0	1
Ncan	Sdc3	1	0	0	0	1	0	0	0
Ndp	Fzd4	1	0	0	0	0	0	0	1
Ndp	Lgr4	1	0	0	0	1	0	0	0
Ngf	Kidins220	0	1	0	0	1	0	0	0
Ngf	Maged1	0	1	0	0	1	0	0	0
Ngf	Ngfr	0	1	0	0	0	1	0	0
Ngf	Ntrk1	0	1	0	0	1	0	0	0
Ngf	Sorcs3	0	1	0	0	1	0	0	0
Ngf	Sort1	0	1	0	0	1	0	0	0
Nid1	Col13a1	0	1	0	0	0	0	0	1
Nid1	Itga3	0	1	0	0	1	0	0	1
Nid1	Itgav	0	1	0	0	0	1	0	0
Nid1	Itgb1	0	1	0	0	0	1	0	1
Nid1	Itgb3	0	1	0	0	0	0	1	0
Nid1	Ptprf	0	1	0	0	1	0	0	0
Nid2	Col13a1	0	0	0	1	0	0	0	1
Nlgn1	Nrxn1	1	0	0	0	1	0	0	0
Nlgn1	Nrxn2	1	0	0	0	1	0	0	0
Nlgn1	Nrxn3	1	0	0	0	1	0	0	0
Nlgn2	Nrxn1	1	0	0	0	1	0	0	0
Nlgn2	Nrxn2	1	0	0	0	1	0	0	0
Nlgn2	Nrxn3	1	0	0	0	1	0	0	0
Nlgn3	Nrxn1	1	0	0	0	1	0	0	0
Nlgn3	Nrxn2	1	0	0	0	1	0	0	0
Nlgn3	Nrxn3	1	0	0	0	1	0	0	0
Nmb	Nmbr	0	0	0	1	1	0	0	0
Nodal	Acvr1b	0	1	0	0	1	0	0	0
Nodal	Acvr1c	0	1	0	0	1	0	0	0
Nodal	Acvr2a	0	1	0	0	1	0	0	0
Nodal	Acvr2b	0	1	0	0	1	0	0	0
Nov	Notch1	1	0	0	0	1	0	0	0
Nov	Plxna1	1	0	0	0	1	0	0	0
Npff	Npffr1	0	0	0	1	0	0	1	1
Npnt	Itga8	0	0	1	0	0	1	0	0
Npnt	Itgb1	0	0	1	0	0	1	0	1
Nppa	Npr1	0	0	0	0	0	0	0	1
Nppa	Npr3	0	0	0	0	0	0	0	1
Nppc	Npr2	0	1	0	0	1	0	0	0
Nppc	Npr3	0	1	0	0	0	0	0	1
Npvf	Npffr1	0	0	0	0	0	0	1	1
Npy	Fap	1	0	0	0	0	1	0	0
Npy	Mc4r	1	0	0	0	1	0	0	0
Npy	Npy1r	1	0	0	0	0	1	0	0
Npy	Npy2r	1	0	0	0	1	0	0	0
Npy	Npy5r	1	0	0	0	0	0	0	0
Nrg1	Erbb2	1	0	0	0	1	1	0	0
Nrg1	Erbb3	1	0	0	0	0	0	0	1
Nrg1	Erbb4	1	0	0	0	1	0	0	0
Nrg1	Gpc1	1	0	0	0	1	0	0	0
Nrg2	Erbb2	1	0	0	0	1	1	0	0
Nrg2	Erbb3	1	0	0	0	0	0	0	1
Nrg2	Erbb4	1	0	0	0	1	0	0	0
Nrg3	Erbb4	1	0	0	0	1	0	0	0
Nrg4	Egfr	0	1	1	0	0	1	0	0
Nrg4	Erbb2	0	1	1	0	1	1	0	0
Nrg4	Erbb4	0	1	1	0	1	0	0	0
Nrtn	Gfra1	0	1	0	0	1	0	0	0
Nrtn	Gfra2	0	1	0	0	0	1	0	0
Nrtn	Ret	0	1	0	0	0	0	0	1
Ntf3	Ngfr	1	0	0	0	0	1	0	0
Ntf3	Ntrk1	1	0	0	0	1	0	0	0
Ntf3	Ntrk2	1	0	0	0	1	0	0	0
Ntf3	Ntrk3	1	0	0	0	1	0	0	0
Ntf5	Ngfr	0	0	0	1	0	1	0	0
Ntf5	Ntrk1	0	0	0	1	1	0	0	0
Ntf5	Ntrk2	0	0	0	1	1	0	0	0
Ntf5	Ntrk3	0	0	0	1	1	0	0	0
Ntn1	Adora2b	1	0	0	0	0	1	0	0
Ntn1	Dcc	1	0	0	0	1	0	0	0
Ntn1	Neo1	1	0	0	0	1	0	0	0
Ntn1	Unc5a	1	0	0	0	1	0	0	0
Ntn1	Unc5b	1	0	0	0	0	0	0	1
Ntn1	Unc5c	1	0	0	0	1	0	0	0
Ntn1	Unc5d	1	0	0	0	1	0	0	0
Tbc1d24	Cdon	1	0	0	0	1	0	0	0
Tbc1d24	Neo1	1	0	0	0	1	0	0	0
Ntn4	Dcc	1	0	0	0	1	0	0	0
Ntn4	Unc5a	1	0	0	0	1	0	0	0
Ntng1	Lrrc4c	1	0	0	0	0	1	0	0
Ntng2	Lrrc4	1	0	0	0	1	1	0	0
Ntng2	Lrrc4c	1	0	0	0	0	1	0	0
Nts	Ngfr	0	1	0	0	0	1	0	0
Nts	Ntsr1	0	1	0	0	1	0	0	0
Nts	Ntsr2	0	1	0	0	1	0	0	0
Nts	Sort1	0	1	0	0	1	0	0	0
Nxph1	Nrxn1	1	0	0	0	1	0	0	0
Nxph1	Nrxn2	1	0	0	0	1	0	0	0
Nxph1	Nrxn3	1	0	0	0	1	0	0	0
Nxph2	Nrxn1	1	0	0	0	1	0	0	0
Nxph3	Nrxn1	1	0	0	0	1	0	0	0
Nxph3	Nrxn2	1	0	0	0	1	0	0	0
Nxph3	Nrxn3	1	0	0	0	1	0	0	0
Olah	Mog	0	0	0	1	0	0	0	1
Olfm2	Robo2	1	0	0	0	1	0	0	0
Omg	Lingo1	0	0	1	1	1	0	0	0
Omg	Ngfr	0	0	1	1	0	1	0	0
Omg	Rtn4r	0	0	1	1	1	0	0	0
Omg	Rtn4rl1	0	0	1	1	0	0	1	0
Omg	Tnfrsf1b	0	0	1	1	0	0	1	0
Osm	Il6st	0	0	1	0	0	0	1	0
Osm	Lifr	0	0	1	0	0	1	0	0
Osm	Osmr	0	0	1	0	0	1	0	1
Ostn	Npr3	0	0	1	0	0	0	0	1
Oxt	Avpr1a	0	0	1	1	1	0	0	0
Oxt	Avpr2	0	0	1	1	0	0	1	0
Oxt	Oxtr	0	0	1	1	1	0	0	0
P4hb	Gpr162	0	0	1	0	1	0	0	0
Pcsk9	Vldlr	1	0	0	0	1	0	0	0
Pdap1	Pdgfrb	0	0	0	1	0	1	0	0
Pdgfa	Pdgfra	0	1	0	0	1	0	0	0
Pdgfa	Pdgfrb	0	1	0	0	0	1	0	0
Pdgfb	Art1	0	0	0	1	0	0	0	1
Pdgfb	Itgav	0	0	0	1	0	1	0	0
Pdgfb	Lrp1	0	0	0	1	1	0	1	0
Pdgfb	Pdgfra	0	0	0	1	1	0	0	0
Pdgfb	Pdgfrb	0	0	0	1	0	1	0	0
Pdgfb	S1pr1	0	0	0	1	0	0	0	1
Pdgfc	Flt1	1	0	0	0	0	0	0	1
Pdgfc	Flt4	1	0	0	0	0	0	0	1
Pdgfc	Kdr	1	0	0	0	0	0	0	1
Pdgfc	Pdgfra	1	0	0	0	1	0	0	0
Pdgfc	Pdgfrb	1	0	0	0	0	1	0	0
Pdgfd	Pdgfra	0	0	0	1	1	0	0	0
Pdgfd	Pdgfrb	0	0	0	1	0	1	0	0
Pdyn	Oprd1	1	0	0	0	0	0	0	0
Pdyn	Oprk1	1	0	0	0	1	0	0	0
Pdyn	Oprm1	1	0	0	0	0	0	1	0
Penk	Ogfr	0	1	0	0	1	0	0	0
Penk	Oprd1	0	1	0	0	0	0	0	0
Penk	Oprk1	0	1	0	0	1	0	0	0
Penk	Oprm1	0	1	0	0	0	0	1	0
Pf4	Cxcr3	0	0	1	0	0	0	1	0
Pf4	Fgfr2	0	0	1	0	1	0	0	0
Pf4	Ldlr	0	0	1	0	1	0	0	0
Pf4	Procr	0	0	1	0	0	0	0	1
Pf4	Sdc2	0	0	1	0	0	1	0	0
Pf4	Thbd	0	0	1	0	0	0	0	1
Pgf	Flt1	0	1	0	0	0	0	0	1
Pgf	Nrp1	0	1	0	0	0	1	0	0
Pgf	Nrp2	0	1	0	0	1	0	0	0
Pigf	Flt1	1	0	0	0	0	0	0	1
Pkm	Cd44	0	0	1	1	0	0	1	0
Pla2g10	Pla2r1	0	0	0	1	0	1	0	0
Plat	Itgam	0	1	0	0	0	0	1	0
Plat	Itgb2	0	1	0	0	0	0	1	0
Plat	Lrp1	0	1	0	0	1	0	1	0
Plau	Igf2r	0	0	1	0	0	1	0	0
Plau	Itga3	0	0	1	0	1	0	0	1
Plau	Itga5	0	0	1	0	0	0	1	1
Plau	Itgam	0	0	1	0	0	0	1	0
Plau	Itgav	0	0	1	0	0	1	0	0
Plau	Itgb1	0	0	1	0	0	1	0	1
Plau	Itgb2	0	0	1	0	0	0	1	0
Plau	Itgb5	0	0	1	0	0	0	1	0
Plau	Lrp1	0	0	1	0	1	0	1	0
Plau	Lrp2	0	0	1	0	1	0	0	0
Plau	Mrc2	0	0	1	0	1	1	0	0
Plau	Plaur	0	0	1	0	0	0	1	0
Plau	St14	0	0	1	0	0	0	0	1
Plau	Vldlr	0	0	1	0	1	0	0	0
Plg	F2r	0	0	0	0	0	1	0	0
Plg	F3	0	0	0	0	0	1	0	0
Plg	Flt1	0	0	0	0	0	0	0	1
Plg	Itga9	0	0	0	0	0	0	1	0
Plg	Itgam	0	0	0	0	0	0	1	0
Plg	Itgb1	0	0	0	0	0	1	0	1
Plg	Itgb2	0	0	0	0	0	0	1	0
Plg	Plaur	0	0	0	0	0	0	1	0
Plg	Plgrkt	0	0	0	0	0	0	1	0
Pltp	Abca1	0	1	0	1	0	0	1	1
Pmch	Mchr1	1	0	0	0	1	0	0	0
Pnoc	Oprl1	1	0	0	0	1	0	0	0
Podxl	Sell	0	0	0	1	0	0	1	0
Podxl2	Sell	1	0	0	0	0	0	1	0
Pomc	Mc4r	0	1	0	0	1	0	0	0
Pomc	Mc5r	0	1	0	0	0	0	1	1
Pomc	Oprd1	0	1	0	0	0	0	0	0
Pomc	Oprk1	0	1	0	0	1	0	0	0
Pomc	Oprm1	0	1	0	0	0	0	1	0
Pon2	Htr2a	0	0	0	1	0	0	0	1
Ppy	Npy1r	0	1	0	0	0	1	0	0
Ppy	Npy2r	0	1	0	0	1	0	0	0
Ppy	Npy5r	0	1	0	0	0	0	0	0
Prok1	Prokr1	0	0	0	0	1	0	0	0
Prok1	Prokr2	0	0	0	0	1	0	0	0
Prok2	Prokr1	0	0	0	0	1	0	0	0
Prok2	Prokr2	0	0	0	0	1	0	0	0
Pros1	Axl	0	1	1	0	0	1	0	0
Pros1	Tyro3	0	1	1	0	1	0	0	0
Prss23	Tmem222	0	1	0	0	0	0	1	0
Psap	Celsr1	0	0	1	0	1	0	0	0
Psap	Gpr37	0	0	1	0	1	0	0	0
Psap	Gpr37l1	0	0	1	0	0	0	0	0
Psap	Lrp1	0	0	1	0	1	0	1	0
Psap	Sort1	0	0	1	0	1	0	0	0
Psen1	Cd44	0	0	1	0	0	0	1	0
Psen1	Ncstn	0	0	1	0	0	0	1	0
Psen1	Notch1	0	0	1	0	1	0	0	0
Psen1	Notch3	0	0	1	0	1	1	0	0
Psen1	Notch4	0	0	1	0	0	0	0	1
Pspn	Gfra1	0	0	1	0	1	0	0	0
Pspn	Gfra4	0	0	1	0	1	0	0	0
Pspn	Ret	0	0	1	0	0	0	0	1
Pspn	Sdc3	0	0	1	0	1	0	0	0
Ptdss1	Jmjd6	0	1	0	0	0	0	1	0
Ptdss1	Scarb1	0	1	0	0	0	0	0	1
Ptgs2	Cav1	0	0	1	0	0	0	0	1
Ptgs2	Ptgdr2	0	0	1	0	0	0	0	1
Pth2	Pth1r	0	0	0	0	0	1	0	0
Pth2	Pth2r	0	0	0	0	1	0	0	0
Pthlh	Pth1r	0	0	0	0	0	1	0	0
Pthlh	Pth2r	0	0	0	0	1	0	0	0
Ptma	Vipr1	0	0	0	1	1	0	1	0
Ptn	Alk	0	1	0	0	1	0	0	0
Ptn	Cdh10	0	1	0	0	1	0	0	0
Ptn	Plxnb2	0	1	0	0	1	0	1	0
Ptn	Ptprb	0	1	0	0	0	0	0	1
Ptn	Ptprs	0	1	0	0	1	0	0	0
Ptn	Ptprz1	0	1	0	0	1	0	0	0
Ptn	Sdc1	0	1	0	0	1	0	0	0
Ptn	Sdc3	0	1	0	0	1	0	0	0
Pyy	Fap	0	1	0	0	0	1	0	0
Pyy	Npy1r	0	1	0	0	0	1	0	0
Pyy	Npy2r	0	1	0	0	1	0	0	0
Pyy	Npy5r	0	1	0	0	0	0	0	0
Qdpr	Dysf	0	0	0	1	0	0	0	1
Qrfp	P2ry14	0	0	1	0	0	1	0	0
Qrfp	C130060K24Rik	0	0	1	0	1	0	0	0
Rarres2	Ccrl2	0	1	0	0	0	1	0	0
Rarres2	Cmklr1	0	1	0	0	0	0	1	1
Rarres2	Gpr1	0	1	0	0	0	0	0	1
Reln	Itga3	1	0	0	0	1	0	0	1
Reln	Itgb1	1	0	0	0	0	1	0	1
Reln	Lrp8	1	0	0	0	0	0	0	1
Reln	Vldlr	1	0	0	0	1	0	0	0
Ren1	Asic3	0	0	0	0	1	0	1	0
Ren1	Atp6ap2	0	0	0	0	0	0	1	0
Rgma	Bmpr1b	1	0	0	0	1	0	0	0
Rgma	Bmpr2	1	0	0	0	0	0	0	1
Rgma	Hfe2	1	0	0	0	0	0	0	0
Rgma	Neo1	1	0	0	0	1	0	0	0
Rgmb	Bmpr1b	1	0	0	0	1	0	0	0
Rgmb	Bmpr2	1	0	0	0	0	0	0	1
Rgmb	Hfe2	1	0	0	0	0	0	0	0
Rgmb	Neo1	1	0	0	0	1	0	0	0
Rims1	Cacna1c	1	0	0	0	1	0	0	0
Rims1	Slc17a7	1	0	0	0	1	0	0	0
Rims1	Slc18a2	1	0	0	0	1	0	0	0
Rims1	Slc18a3	1	0	0	0	0	0	0	0
Rims2	Abca1	1	0	0	0	0	0	1	1
Rph3a	Nrxn1	1	0	0	0	1	0	0	0
Rps19	C5ar1	0	0	1	0	0	0	1	0
Rspo1	Fzd8	0	0	1	0	1	0	0	0
Rspo1	Lgr4	0	0	1	0	1	0	0	0
Rspo1	Lgr5	0	0	1	0	0	0	0	1
Rspo1	Lgr6	0	0	1	0	0	1	0	0
Rspo1	Lrp6	0	0	1	0	1	0	0	0
Rspo1	Znrf3	0	0	1	0	0	0	0	1
Rspo2	Lgr4	1	0	0	0	1	0	0	0
Rspo2	Lgr5	1	0	0	0	0	0	0	1
Rspo2	Lgr6	1	0	0	0	0	1	0	0
Rspo3	Fzd8	1	0	0	0	1	0	0	0
Rspo3	Lgr4	1	0	0	0	1	0	0	0
Rspo3	Lgr5	1	0	0	0	0	0	0	1
Rspo3	Lgr6	1	0	0	0	0	1	0	0
Rspo3	Lrp6	1	0	0	0	1	0	0	0
Rspo3	Sdc4	1	0	0	0	0	0	1	0
Rtn4	Cntnap1	1	0	0	0	0	1	0	1
Rtn4	Gjb2	1	0	0	0	0	1	0	0
Rtn4	Lingo1	1	0	0	0	1	0	0	0
Rtn4	Ngfr	1	0	0	0	0	1	0	0
Rtn4	Rtn4r	1	0	0	0	1	0	0	0
Rtn4	Rtn4rl1	1	0	0	0	0	0	1	0
Rtn4	Tnfrsf19	1	0	0	0	0	1	0	1
S100a8	Tlr4	0	0	1	0	0	0	1	0
Selplg	Esam	0	0	1	0	0	0	0	1
Selplg	Itgam	0	0	1	0	0	0	1	0
Selplg	Itgb2	0	0	1	0	0	0	1	0
Selplg	Sell	0	0	1	0	0	0	1	0
Sema3a	Nrp1	1	0	0	0	0	1	0	0
Sema3a	Nrp2	1	0	0	0	1	0	0	0
Sema3a	Plxna1	1	0	0	0	1	0	0	0
Sema3a	Plxna2	1	0	0	0	1	0	0	0
Sema3a	Plxna3	1	0	0	0	1	0	0	0
Sema3a	Plxna4	1	0	0	0	1	0	0	0
Sema3b	Nrp1	0	0	0	1	0	1	0	0
Sema3b	Nrp2	0	0	0	1	1	0	0	0
Sema3c	Nrp1	1	0	0	0	0	1	0	0
Sema3c	Nrp2	1	0	0	0	1	0	0	0
Sema3c	Plxnd1	1	0	0	0	0	0	0	1
Sema3d	Nrp1	1	0	0	0	0	1	0	0
Sema3e	Nrp1	1	0	0	1	0	1	0	0
Sema3e	Plxnd1	1	0	0	1	0	0	0	1
Sema3f	Nrp1	1	0	0	0	0	1	0	0
Sema3f	Nrp2	1	0	0	0	1	0	0	0
Sema3f	Plxna1	1	0	0	0	1	0	0	0
Sema3f	Plxna3	1	0	0	0	1	0	0	0
Sema3g	Nrp2	0	0	0	1	1	0	0	0
Sema4a	Plxnd1	1	0	1	0	0	0	0	1
Sema4b	Dcbld2	1	0	0	0	0	1	0	0
Sema4c	Plxnb2	1	0	0	0	1	0	1	0
Sema4d	Cd72	0	0	1	0	0	0	1	0
Sema4d	Erbb2	0	0	1	0	1	1	0	0
Sema4d	Met	0	0	1	0	0	0	1	0
Sema4d	Plxnb1	0	0	1	0	1	0	0	0
Sema4d	Plxnb2	0	0	1	0	1	0	1	0
Sema4f	Nrp2	1	0	0	0	1	0	0	0
Sema4g	Plxnb2	1	0	0	0	1	0	1	0
Sema5a	Met	1	0	0	0	0	0	1	0
Sema5a	Plxnb3	1	0	0	0	0	0	1	0
Sema6a	Plxna2	0	0	0	1	1	0	0	0
Sema6a	Plxna4	0	0	0	1	1	0	0	0
Sema6d	Kdr	0	1	0	0	0	0	0	1
Sema6d	Plxna1	0	1	0	0	1	0	0	0
Sema6d	Trem2	0	1	0	0	0	0	1	0
Sema6d	Tyrobp	0	1	0	0	0	0	1	0
Sema7a	Itga1	1	0	0	0	0	1	0	0
Sema7a	Itgb1	1	0	0	0	0	1	0	1
Sema7a	Plxnc1	1	0	0	0	1	0	0	0
Serpinc1	Gpc1	0	1	0	1	1	0	0	0
Serpinc1	Lrp1	0	1	0	1	1	0	1	0
Serpinc1	Sdc2	0	1	0	1	0	1	0	0
Serpine1	Itgav	0	1	0	1	0	1	0	0
Serpine1	Itgb5	0	1	0	1	0	0	1	0
Serpine1	Lrp1	0	1	0	1	1	0	1	0
Serpine1	Lrp2	0	1	0	1	1	0	0	0
Serpine1	Plaur	0	1	0	1	0	0	1	0
Serpine2	Lrp1	0	1	1	0	1	0	1	0
Serping1	Lrp1	1	1	0	0	1	0	1	0
Sfrp1	Fzd2	1	0	0	0	1	0	0	0
Sfrp1	Fzd6	1	0	0	0	0	0	0	1
Shank1	Abca1	1	0	0	0	0	0	1	1
Shank1	Sstr2	1	0	0	0	1	0	0	0
Shbg	Cd177	0	0	0	1	0	0	1	0
Shbg	Cldn4	0	0	0	1	0	1	0	0
Shbg	Slc37a1	0	0	0	1	1	0	0	0
Shh	Boc	1	0	0	0	1	0	0	0
Shh	Cdon	1	0	0	0	1	0	0	0
Shh	Gpc5	1	0	0	0	1	0	0	0
Shh	Hhip	1	0	0	0	1	0	0	0
Shh	Lrp2	1	0	0	0	1	0	0	0
Shh	Ptch1	1	0	0	0	1	0	0	0
Shh	Ptch2	1	0	0	0	1	0	0	1
Shh	Smo	1	0	0	0	1	0	0	0
Slit1	Gpc1	1	0	0	0	1	0	0	0
Slit1	Robo1	1	0	0	0	1	0	0	0
Slit1	Sdc1	1	0	0	0	1	0	0	0
Slit2	Dcc	1	0	0	0	1	0	0	0
Slit2	Gpc1	1	0	0	0	1	0	0	0
Slit2	Robo1	1	0	0	0	1	0	0	0
Slit2	Robo2	1	0	0	0	1	0	0	0
Slit2	Robo4	1	0	0	0	0	0	0	1
Slit2	Sdc1	1	0	0	0	1	0	0	0
Slit3	Robo2	1	0	0	0	1	0	0	0
Slpi	Cd4	0	0	1	0	0	0	1	1
Sorbs1	Insr	0	1	0	1	1	0	0	1
Sorbs1	Itga1	0	1	0	1	0	1	0	0
Sorbs1	Itgb5	0	1	0	1	0	0	1	0
Sost	Lrp5	0	0	0	1	1	0	0	1
Sost	Lrp6	0	0	0	1	1	0	0	0
Spink1	Egfr	0	0	0	0	0	1	0	0
Spink1	Nrsn1	0	0	0	0	1	0	0	0
Spint1	St14	0	0	1	0	0	0	0	1
Spon2	Itgam	0	1	0	0	0	0	1	0
Spon2	Itgb2	0	1	0	0	0	0	1	0
Spp1	Cd44	0	0	1	0	0	0	1	0
Spp1	Itga4	0	0	1	0	0	1	0	0
Spp1	Itga5	0	0	1	0	0	0	1	1
Spp1	Itga9	0	0	1	0	0	0	1	0
Spp1	Itgav	0	0	1	0	0	1	0	0
Spp1	Itgb1	0	0	1	0	0	1	0	1
Spp1	S1pr1	0	0	1	0	0	0	0	1
Sst	Sstr1	1	0	0	0	1	0	0	0
Sst	Sstr2	1	0	0	0	1	0	0	0
Sst	Sstr3	1	0	0	0	1	0	0	0
Sst	Sstr4	1	0	0	0	0	0	0	0
Sytl3	Nrxn1	0	0	1	0	1	0	0	0
Tac1	Tacr1	1	0	0	0	1	0	0	0
Tac1	Tacr3	1	0	0	0	1	0	0	0
Tac2	Tacr1	0	0	0	0	1	0	0	0
Tac2	Tacr3	0	0	0	0	1	0	0	0
Tac4	Tacr1	0	0	0	1	1	0	0	0
Tac4	Tacr3	0	0	0	1	1	0	0	0
Tcn2	Cnr1	0	0	1	0	1	0	0	0
Tcn2	Lrp2	0	0	1	0	1	0	0	0
Tctn1	Tmem67	1	0	0	0	1	0	0	0
Tdgf1	Acvr1b	0	1	0	0	1	0	0	0
Tdgf1	Acvr1c	0	1	0	0	1	0	0	0
Tdgf1	Acvr2a	0	1	0	0	1	0	0	0
Tdgf1	Acvr2b	0	1	0	0	1	0	0	0
Tdgf1	Gpc1	0	1	0	0	1	0	0	0
Tfpi	F3	0	1	0	0	0	1	0	0
Tfpi	Lrp1	0	1	0	0	1	0	1	0
Tfpi	Sdc4	0	1	0	0	0	0	1	0
Tfpi	Vldlr	0	1	0	0	1	0	0	0
Tg	Asgr1	0	0	1	1	1	0	1	0
Tg	Lrp2	0	0	1	1	1	0	0	0
Tgfa	Egfr	0	0	1	1	0	1	0	0
Tgfa	Erbb2	0	0	1	1	1	1	0	0
Tgfa	Erbb3	0	0	1	1	0	0	0	1
Tgfa	Erbb4	0	0	1	1	1	0	0	0
Tgfb1	Acvrl1	0	0	1	0	0	0	0	1
Tgfb1	Cav1	0	0	1	0	0	0	0	1
Tgfb1	Cd109	0	0	1	0	0	0	0	1
Tgfb1	Cxcr4	0	0	1	0	1	0	0	0
Tgfb1	Eng	0	0	1	0	0	0	0	1
Tgfb1	Itgav	0	0	1	0	0	1	0	0
Tgfb1	Itgb8	0	0	1	0	1	0	0	0
Tgfb1	Sdc2	0	0	1	0	0	1	0	0
Tgfb1	Tgfbr1	0	0	1	0	0	0	1	0
Tgfb1	Tgfbr2	0	0	1	0	0	0	1	1
Tgfb1	Tgfbr3	0	0	1	0	0	1	0	0
Tgfb2	Acvr1	0	0	0	1	1	0	0	0
Tgfb2	Eng	0	0	0	1	0	0	0	1
Tgfb2	Tgfbr1	0	0	0	1	0	0	1	0
Tgfb2	Tgfbr2	0	0	0	1	0	0	1	1
Tgfb2	Tgfbr3	0	0	0	1	0	1	0	0
Tgfb3	Acvrl1	1	0	0	0	0	0	0	1
Tgfb3	Eng	1	0	0	0	0	0	0	1
Tgfb3	Tgfbr1	1	0	0	0	0	0	1	0
Tgfb3	Tgfbr2	1	0	0	0	0	0	1	1
Tgfb3	Tgfbr3	1	0	0	0	0	1	0	0
Tgm2	Itga4	0	0	0	1	0	1	0	0
Tgm2	Itga9	0	0	0	1	0	0	1	0
Tgm2	Itgb1	0	0	0	1	0	1	0	1
Tgm2	Itgb3	0	0	0	1	0	0	1	0
Tgm2	Sdc4	0	0	0	1	0	0	1	0
Tgm2	Tbxa2r	0	0	0	1	0	1	0	0
Thbs1	Cd36	0	0	1	0	0	0	1	0
Thbs1	Cd47	0	0	1	0	0	0	1	0
Thbs1	Itga2b	0	0	1	0	0	0	0	1
Thbs1	Itga3	0	0	1	0	1	0	0	1
Thbs1	Itga4	0	0	1	0	0	1	0	0
Thbs1	Itga6	0	0	1	0	0	0	1	0
Thbs1	Itgb1	0	0	1	0	0	1	0	1
Thbs1	Itgb3	0	0	1	0	0	0	1	0
Thbs1	Lrp1	0	0	1	0	1	0	1	0
Thbs1	Lrp5	0	0	1	0	1	0	0	1
Thbs1	Scarb1	0	0	1	0	0	0	0	1
Thbs1	Sdc1	0	0	1	0	1	0	0	0
Thbs1	Sdc4	0	0	1	0	0	0	1	0
Thbs1	Tnfrsf11b	0	0	1	0	0	0	0	1
Thbs2	Cd47	0	1	0	0	0	0	1	0
Thbs2	Itga4	0	1	0	0	0	1	0	0
Thbs2	Itga6	0	1	0	0	0	0	1	0
Thbs2	Itgb1	0	1	0	0	0	1	0	1
Thbs2	Notch3	0	1	0	0	1	1	0	0
Thbs2	Notch4	0	1	0	0	0	0	0	1
Thpo	Mpl	1	0	0	0	0	0	0	1
Timp1	Cd63	0	0	0	1	0	1	1	0
Timp2	Itga3	0	0	1	0	1	0	0	1
Timp2	Itgb1	0	0	1	0	0	1	0	1
Timp3	Kdr	0	1	0	0	0	0	0	1
Tnc	Cntn1	1	0	0	0	1	0	0	0
Tnc	Egfr	1	0	0	0	0	1	0	0
Tnc	Itga2	1	0	0	0	0	0	0	1
Tnc	Itga5	1	0	0	0	0	0	1	1
Tnc	Itga7	1	0	0	0	0	1	0	0
Tnc	Itga8	1	0	0	0	0	1	0	0
Tnc	Itga9	1	0	0	0	0	0	1	0
Tnc	Itgav	1	0	0	0	0	1	0	0
Tnc	Itgb1	1	0	0	0	0	1	0	1
Tnc	Nt5e	1	0	0	0	0	0	1	0
Tnc	Ptprb	1	0	0	0	0	0	0	1
Tnc	Ptprz1	1	0	0	0	1	0	0	0
Tnc	Sdc1	1	0	0	0	1	0	0	0
Tnc	Sdc4	1	0	0	0	0	0	1	0
Tnf	Ltbr	0	0	1	0	0	0	0	1
Tnf	Slc5a11	0	0	1	0	0	0	0	1
Tnf	Tnfrsf1a	0	0	1	0	0	0	1	0
Tnf	Tnfrsf1b	0	0	1	0	0	0	1	0
Tnf	Tnfrsf21	0	0	1	0	0	1	0	0
Tnf	Traf2	0	0	1	0	0	0	1	0
Tnfsf10	Tnfrsf11b	0	0	0	0	0	0	0	1
Tnfsf11	Tnfrsf11a	0	0	1	0	0	0	1	0
Tnfsf11	Tnfrsf11b	0	0	1	0	0	0	0	1
Tnfsf12	Tnfrsf12a	0	0	1	0	0	0	1	0
Tnfsf12	Tnfrsf25	0	0	1	0	0	0	0	1
Tnfsf13	Fas	0	0	0	0	0	0	0	1
Tnfsf13	Sdc2	0	0	0	0	0	1	0	0
Tnfsf13	Tnfrsf11b	0	0	0	0	0	0	0	1
Tnfsf13	Tnfrsf13b	0	0	0	0	0	0	1	0
Tnfsf13	Tnfrsf14	0	0	0	0	0	0	1	0
Tnfsf13	Tnfrsf17	0	0	0	0	0	0	1	0
Tnfsf13	Tnfrsf1a	0	0	0	0	0	0	1	0
Tnfsf13b	Tnfrsf13b	0	0	1	0	0	0	1	0
Tnfsf13b	Tnfrsf13c	0	0	1	0	0	0	0	1
Tnfsf13b	Tnfrsf17	0	0	1	0	0	0	1	0
Tnfsf14	Ltbr	0	0	1	0	0	0	0	1
Tnfsf14	Tnfrsf14	0	0	1	0	0	0	1	0
Tnfsf18	Tnfrsf18	0	0	1	0	0	0	0	0
Tnfsf4	Tnfrsf4	0	1	0	0	0	0	1	0
Tnfsf4	Traf2	0	1	0	0	0	0	1	0
Tnfsf8	Tnfrsf8	0	0	1	0	0	0	0	1
Tnfsf9	Tnfrsf9	0	1	0	0	0	0	0	1
Tnfsf9	Traf2	0	1	0	0	0	0	1	0
Trh	Trhr	1	0	0	0	1	0	0	0
Tshb	Tshr	0	0	0	1	1	0	0	0
Tslp	Il7r	0	0	0	0	0	0	1	0
Ucn2	Crhr1	0	0	1	0	1	0	0	0
Ucn2	Crhr2	0	0	1	0	0	0	0	1
Vcam1	Itga4	1	0	0	0	0	1	0	0
Vcam1	Itga9	1	0	0	0	0	0	1	0
Vcam1	Itgb1	1	0	0	0	0	1	0	1
Vcam1	Itgb2	1	0	0	0	0	0	1	0
Vcam1	Itgb7	1	0	0	0	0	0	1	0
Vcan	Cd44	1	0	0	0	0	0	1	0
Vcan	Egfr	1	0	0	0	0	1	0	0
Vcan	Itga4	1	0	0	0	0	1	0	0
Vcan	Itgb1	1	0	0	0	0	1	0	1
Vcan	Sell	1	0	0	0	0	0	1	0
Vcan	Tlr1	1	0	0	0	0	0	1	0
Vcan	Tlr2	1	0	0	0	0	0	1	0
Vegfa	Egfr	1	0	0	0	0	1	0	0
Vegfa	Ephb2	1	0	0	0	1	0	0	0
Vegfa	Flt1	1	0	0	0	0	0	0	1
Vegfa	Gpc1	1	0	0	0	1	0	0	0
Vegfa	Itga9	1	0	0	0	0	0	1	0
Vegfa	Itgav	1	0	0	0	0	1	0	0
Vegfa	Itgb1	1	0	0	0	0	1	0	1
Vegfa	Kdr	1	0	0	0	0	0	0	1
Vegfa	Nrp1	1	0	0	0	0	1	0	0
Vegfa	Nrp2	1	0	0	0	1	0	0	0
Vegfa	Ret	1	0	0	0	0	0	0	1
Vegfa	Tyro3	1	0	0	0	1	0	0	0
Vegfb	Flt1	1	0	1	0	0	0	0	1
Vegfb	Nrp1	1	0	1	0	0	1	0	0
Vegfb	Ret	1	0	1	0	0	0	0	1
Vegfb	Tyro3	1	0	1	0	1	0	0	0
Vegfc	Flt1	0	0	0	1	0	0	0	1
Vegfc	Flt4	0	0	0	1	0	0	0	1
Vegfc	Itga9	0	0	0	1	0	0	1	0
Vegfc	Itgb1	0	0	0	1	0	1	0	1
Vegfc	Kdr	0	0	0	1	0	0	0	1
Vegfc	Lyve1	0	0	0	1	0	0	1	0
Vegfc	Nrp2	0	0	0	1	1	0	0	0
Vegfc	Vipr2	0	0	0	1	1	0	0	0
Vim	Cd44	0	0	0	1	0	0	1	0
Vip	Adcyap1r1	0	0	0	1	1	0	0	0
Vip	Npr3	0	0	0	1	0	0	0	1
Vip	Sctr	0	0	0	1	0	1	0	0
Vip	Vipr1	0	0	0	1	1	0	1	0
Vip	Vipr2	0	0	0	1	1	0	0	0
Vtn	Cd47	0	1	0	0	0	0	1	0
Vtn	Itga2b	0	1	0	0	0	0	0	1
Vtn	Itga3	0	1	0	0	1	0	0	1
Vtn	Itga5	0	1	0	0	0	0	1	1
Vtn	Itga8	0	1	0	0	0	1	0	0
Vtn	Itgav	0	1	0	0	0	1	0	0
Vtn	Itgb1	0	1	0	0	0	1	0	1
Vtn	Itgb3	0	1	0	0	0	0	1	0
Vtn	Itgb5	0	1	0	0	0	0	1	0
Vtn	Itgb8	0	1	0	0	1	0	0	0
Vtn	Kdr	0	1	0	0	0	0	0	1
Vtn	Plaur	0	1	0	0	0	0	1	0
Vtn	Pvr	0	1	0	0	0	0	1	1
Vtn	Tnfrsf11b	0	1	0	0	0	0	0	1
Vwf	Gp1ba	0	0	0	1	0	0	1	1
Vwf	Itga2b	0	0	0	1	0	0	0	1
Vwf	Tnfrsf11b	0	0	0	1	0	0	0	1
Wnt1	Fzd1	0	0	0	0	1	0	0	0
Wnt1	Fzd3	0	0	0	0	1	0	0	0
Wnt1	Fzd5	0	0	0	0	1	0	0	0
Wnt1	Fzd7	0	0	0	0	1	0	0	0
Wnt1	Fzd8	0	0	0	0	1	0	0	0
Wnt1	Fzd9	0	0	0	0	1	0	0	0
Wnt1	Lrp5	0	0	0	0	1	0	0	1
Wnt1	Lrp6	0	0	0	0	1	0	0	0
Wnt1	Ryk	0	0	0	0	1	0	0	0
Wnt11	Fzd7	0	0	0	0	1	0	0	0
Wnt16	Fzd6	0	0	0	1	0	0	0	1
Wnt3	Fzd1	1	0	0	0	1	0	0	0
Wnt3	Fzd5	1	0	0	0	1	0	0	0
Wnt3	Fzd7	1	0	0	0	1	0	0	0
Wnt3	Fzd8	1	0	0	0	1	0	0	0
Wnt3	Lrp6	1	0	0	0	1	0	0	0
Wnt3	Ryk	1	0	0	0	1	0	0	0
Wnt3a	Apcdd1	1	0	0	0	0	0	0	1
Wnt3a	Atp6ap2	1	0	0	0	0	0	1	0
Wnt3a	Fzd1	1	0	0	0	1	0	0	0
Wnt3a	Fzd2	1	0	0	0	1	0	0	0
Wnt3a	Fzd5	1	0	0	0	1	0	0	0
Wnt3a	Fzd6	1	0	0	0	0	0	0	1
Wnt3a	Fzd7	1	0	0	0	1	0	0	0
Wnt3a	Fzd8	1	0	0	0	1	0	0	0
Wnt3a	Lrp1	1	0	0	0	1	0	1	0
Wnt3a	Lrp6	1	0	0	0	1	0	0	0
Wnt3a	Ryk	1	0	0	0	1	0	0	0
Wnt4	Fzd2	1	1	0	0	1	0	0	0
Wnt4	Fzd6	1	1	0	0	0	0	0	1
Wnt5a	Fzd1	1	1	0	0	1	0	0	0
Wnt5a	Fzd2	1	1	0	0	1	0	0	0
Wnt5a	Fzd4	1	1	0	0	0	0	0	1
Wnt5a	Fzd5	1	1	0	0	1	0	0	0
Wnt5a	Fzd6	1	1	0	0	0	0	0	1
Wnt5a	Fzd7	1	1	0	0	1	0	0	0
Wnt5a	Fzd8	1	1	0	0	1	0	0	0
Wnt5a	Lrp5	1	1	0	0	1	0	0	1
Wnt5a	Mcam	1	1	0	0	0	1	0	0
Wnt5a	Ror1	1	1	0	0	0	1	0	0
Wnt5a	Ror2	1	1	0	0	1	0	0	0
Wnt5a	Ryk	1	1	0	0	1	0	0	0
Wnt7a	Fzd10	1	0	0	0	1	0	0	1
Wnt7a	Fzd5	1	0	0	0	1	0	0	0
Wnt7a	Fzd9	1	0	0	0	1	0	0	0
Wnt7a	Lrp6	1	0	0	0	1	0	0	0
Wnt7b	Fzd1	1	0	0	0	1	0	0	0
Wnt7b	Fzd10	1	0	0	0	1	0	0	1
Wnt7b	Lrp5	1	0	0	0	1	0	0	1
Zp3	Egfr	0	0	0	1	0	1	0	0
Zp3	Mertk	0	0	0	1	0	0	1	0
